# Supplementary material for: A role for the unfolded protein response stress sensor ERN1 in regulating the response to MEK inhibitors in KRAS mutant colon cancers
Source: Genome Med. 2018 Nov 27;10:90. doi: 10.1186/s13073-018-0600-z (PMC6258447; doi:10.1186/s13073-018-0600-z)
Supplement: Supplementary file 1 — contains Tables S1-S9. Table S1. Results of the primary yeast screen with RAS alleles RAS1 and RAS2 (wild-type) and mutants RAS1(V19) and RAS2(V19). Table S2. Results of the validation yeast screen for RAS1. Table S3. Results of the validation yeast screen for RAS2. Table S4. Results of the validation yeast screen for RAS1(V19). Table S5. Results of the validation yeast screen for RAS2(V19). Table S6. Gene deletion yeast strains sensitive to ER stress agents (Y. Chen et al., Mol Cancer Res 2005 [23]) and strains sensitive to the expression of RAS2(V19). Table S7. Gene deletion yeast strains sensitive to ERI1 deletion (M. Costanzo et al., Science 2010 [25]) and strains sensitive to the expression of RAS2(V19). Table S8. Results of the genome-wide CRISPR/Cas9 screen with the MEK inhibitor AZD6244 (selumetinib). Table S9. Results of the genome-wide CRISPR/Cas9 screen with the MEK inhibitor trametinib. (XLSX 15504 kb) [file 13073_2018_600_MOESM1_ESM.xlsx]

## Sheet: Table S1
Table S1: Results of the primary yeast screen with RAS alleles RAS1 and RAS2 (wild-type) and mutants RAS1(V19) and RAS2(V19).
	RAS1		RAS2		RAS1(V19)		RAS2(V19)
gene	Normalized Growth Ratio (Comparer::Exp)	Growth Ratio (Comparer / Exp)	Normalized Growth Ratio (Comparer::Exp)	Growth Ratio (Comparer / Exp)	Normalized Growth Ratio (Comparer::Exp)	Growth Ratio (Comparer / Exp)	Normalized Growth Ratio (Comparer::Exp)	Growth Ratio (Comparer / Exp)	ID Column	gene	alias	description	go biological process	go molecular function	go cellular component	go feature type
AAC1	1.11::0.94	1.18	1.11::0.97	1.14	1.11::0.90	1.23	1.11::1.01	1.1	YMR056C	AAC1	-	Mitochondrial inner membrane ADP/ATP translocator, exchanges cytosolic ADP for mitochondrially synthesized ATP; phosphorylated; Aac1p is a minor isoform while Pet9p is the major ADP/ATP translocator	cofactor metabolic process, generation of precursor metabolites and energy, cellular respiration	transmembrane transporter activity	mitochondrion, membrane, mitochondrial envelope, cytoplasm	ORF|Verified
AAC3	0.91::0.95	0.95	0.91::0.96	0.94	0.91::1.00	0.91	0.91::0.94	0.96	YBR085W	AAC3	ANC3	Mitochondrial inner membrane ADP/ATP translocator, exchanges cytosolic ADP for mitochondrially synthesized ATP; expressed under anaerobic conditions; similar to Pet9p and Aac1p; has roles in maintenance of viability and in respiration	cofactor metabolic process, transmembrane transport, generation of precursor metabolites and energy, cellular respiration	transmembrane transporter activity	mitochondrion, membrane, mitochondrial envelope, cytoplasm	ORF|Verified
AAD3	0.94::1.03	0.91	0.94::1.04	0.9	0.94::1.02	0.93	0.94::1.03	0.92	YCR107W	AAD3	-	Putative aryl-alcohol dehydrogenase; similar to P. chrysosporium aryl-alcohol dehydrogenase; mutational analysis has not yet revealed a physiological role	other	oxidoreductase activity	cellular_component	ORF|Verified
AAD4	1.05::1.06	0.99	1.05::0.72	1.46	1.05::1.16	0.91	1.05::1.22	0.86	YDL243C	AAD4	-	Putative aryl-alcohol dehydrogenase; involved in oxidative stress response; similar to P. chrysosporium aryl-alcohol dehydrogenase; expression induced in cells treated with the mycotoxin patulin	other	oxidoreductase activity	cellular_component	ORF|Verified
AAD6	1.00::1.02	0.98	1.00::1.05	0.95	1.00::0.97	1.03	1.00::1.03	0.97	YFL056C	AAD6	-	Putative aryl-alcohol dehydrogenase; involved in oxidative stress response; similar to P. chrysosporium aryl-alcohol dehydrogenase; expression induced in cells treated with the mycotoxin patulin	other	oxidoreductase activity	cellular_component	ORF|Verified
AAH1	0.90::0.97	0.92	0.90::0.98	0.92	0.90::0.90	1	0.90::0.91	0.98	YNL141W	AAH1	-	Adenine deaminase (adenine aminohydrolase), converts adenine to hypoxanthine; involved in purine salvage; transcriptionally regulated by nutrient levels and growth phase; Aah1p degraded upon entry into quiescence via SCF and the proteasome	nucleobase-containing small molecule metabolic process	hydrolase activity, acting on carbon-nitrogen (but not peptide) bonds	nucleus, cytoplasm	ORF|Verified
AAP1	1.00::1.03	0.97	1.00::1.10	0.91	1.00::1.05	0.95	1.00::0.85	1.18	YHR047C	AAP1	AAP1'	Arginine/alanine aminopeptidase, overproduction stimulates glycogen accumulation	carbohydrate metabolic process, generation of precursor metabolites and energy	peptidase activity	nucleus, cytoplasm	ORF|Verified
AAT1	0.81::0.88	0.92	0.81::0.90	0.9	0.81::0.78	1.04	0.81::1.00	0.81	YKL106W	AAT1	-	Mitochondrial aspartate aminotransferase, catalyzes the conversion of oxaloacetate to aspartate in aspartate and asparagine biosynthesis	cellular amino acid metabolic process	other	mitochondrion, cytoplasm	ORF|Verified
ABF2	0.80::0.82	0.97	0.80::0.83	0.96	0.80::0.64	1.26	0.80::0.55	1.46	YMR072W	ABF2	-	Mitochondrial DNA-binding protein involved in mitochondrial DNA replication and recombination, member of HMG1 DNA-binding protein family; activity may be regulated by protein kinase A phosphorylation	organelle inheritance, mitochondrion organization	DNA binding	chromosome, mitochondrion, cytoplasm	ORF|Verified
ABM1	1.05::0.99	1.06	1.05::1.04	1.01	1.05::1.04	1.01	1.05::0.77	1.36	YJR108W	ABM1	-	Protein of unknown function, required for normal microtubule organization	cytoskeleton organization	molecular_function	cellular_component	ORF|Verified
ABP1	1.10::1.06	1.05	1.10::1.11	0.99	1.10::1.33	0.83	1.10::1.27	0.87	YCR088W	ABP1	-	Actin-binding protein of the cortical actin cytoskeleton, important for activation of the Arp2/3 complex that plays a key role actin in cytoskeleton organization	cytoskeleton organization	cytoskeletal protein binding	cell cortex, site of polarized growth, cytoskeleton, cytoplasm	ORF|Verified
ABP140	1.03::0.94	1.1	1.03::0.93	1.11	1.03::1.01	1.01	1.03::1.05	0.98	YOR239W	ABP140	TRM140|YOR240W	AdoMet-dependent tRNA methyltransferase and actin binding protein; C-terminal domain is responsible for 3-methylcytidine modification of residue 32 of the tRNA anticodon loop of tRNA-Thr and tRNA-Ser and contains an S-adenosylmethionine (AdoMet) binding motif; N-terminal actin binding sequence interacts with actin filaments and localizes to actin patches and cables; N- and C-terminal domains are …	cytoskeleton organization, tRNA processing, RNA modification	protein binding, bridging, methyltransferase activity, cytoskeletal protein binding	cell cortex, cytoskeleton, site of polarized growth, cytoplasm	ORF|Verified
ABP140	1.07::1.01	1.06	1.07::0.97	1.11	1.07::0.94	1.14	1.07::1.04	1.03	YOR239W	ABP140	TRM140|YOR240W	AdoMet-dependent tRNA methyltransferase and actin binding protein; C-terminal domain is responsible for 3-methylcytidine modification of residue 32 of the tRNA anticodon loop of tRNA-Thr and tRNA-Ser and contains an S-adenosylmethionine (AdoMet) binding motif; N-terminal actin binding sequence interacts with actin filaments and localizes to actin patches and cables; N- and C-terminal domains are …	cytoskeleton organization, tRNA processing, RNA modification	protein binding, bridging, methyltransferase activity, cytoskeletal protein binding	cell cortex, cytoskeleton, site of polarized growth, cytoplasm	ORF|Verified
ABZ1	0.95::0.99	0.95	0.95::1.05	0.91	0.95::1.02	0.93	0.95::1.06	0.9	YNR033W	ABZ1	-	Para-aminobenzoate (PABA) synthase, has similarity to Escherichia coli PABA synthase components PabA and PabB; required for the synthesis of para-aminobenzoic acid, an important intermediate for folate and ubiquinone Q biosynthesis	cellular amino acid metabolic process	other	cytoplasm	ORF|Verified
ABZ1	0.97::1.05	0.93	0.97::0.93	1.04	0.97::0.96	1.01	0.97::1.01	0.96	YNR033W	ABZ1	-	Para-aminobenzoate (PABA) synthase, has similarity to Escherichia coli PABA synthase components PabA and PabB; required for the synthesis of para-aminobenzoic acid, an important intermediate for folate and ubiquinone Q biosynthesis	cellular amino acid metabolic process	other	cytoplasm	ORF|Verified
ABZ2	1.15::1.13	1.02	1.15::1.03	1.12	1.15::1.13	1.02	1.15::1.01	1.14	YMR289W	ABZ2	-	Aminodeoxychorismate lyase (4-amino-4-deoxychorismate lyase), catalyzes the third step in para-aminobenzoic acid biosynthesis; involved in folic acid biosynthesis	cofactor metabolic process, vitamin metabolic process, cellular amino acid metabolic process	lyase activity	cytoplasm	ORF|Verified
ACA1	0.96::0.94	1.03	0.96::0.98	0.98	0.96::1.02	0.95	0.96::1.03	0.93	YER045C	ACA1	-	Basic leucine zipper (bZIP) transcription factor of the ATF/CREB family, may regulate transcription of genes involved in utilization of non-optimal carbon sources	transcription from RNA polymerase II promoter	nucleic acid binding transcription factor activity, DNA binding	nucleus	ORF|Verified
ACB1	0.96::0.98	0.98	0.96::1.02	0.95	0.96::1.08	0.9	0.96::0.92	1.05	YGR037C	ACB1	-	Acyl-CoA-binding protein, transports newly synthesized acyl-CoA esters from fatty acid synthetase (Fas1p-Fas2p) to acyl-CoA-consuming processes; subject to starvation-induced, Grh1p-mediated unconventional secretion	lipid transport, lipid metabolic process	lipid binding	nucleus, extracellular region, cytoplasm	ORF|Verified
ACE2	1.09::1.05	1.04	1.09::1.07	1.02	1.09::1.37	0.8	1.09::1.54	0.71	YLR131C	ACE2	-	Transcription factor required for septum destruction after cytokinesis; phosphorylation by Cbk1p blocks nuclear exit of Ace2p during the M-to-G1 transition, causing its specific localization to daughter cell nuclei, and also increases Ace2p activity; phosphorylation by Cdc28p and Pho85p prevents nuclear import during cell cycle phases other than cytokinesis; part of the RAM network that regulates…	mitotic cell cycle, cytokinesis, transcription from RNA polymerase II promoter	nucleic acid binding transcription factor activity, DNA binding	nucleus, cytoplasm	ORF|Verified
ACF2	0.45::0.69	0.66	0.45::0.62	0.73	0.45::0.39	1.17	0.45::0.26	1.76	YLR144C	ACF2	PCA1|ENG2	Intracellular beta-1,3-endoglucanase, expression is induced during sporulation; may have a role in cortical actin cytoskeleton assembly	cytoskeleton organization	hydrolase activity, acting on glycosyl bonds	other	ORF|Verified
ACF4	1.02::1.19	0.86	1.02::1.00	1.02	1.02::0.84	1.21	1.02::0.90	1.13	YJR083C	ACF4	-	Protein of unknown function, computational analysis of large-scale protein-protein interaction data suggests a possible role in actin cytoskeleton organization; potential Cdc28p substrate	biological_process	molecular_function	cellular_component	ORF|Verified
ACH1	0.94::1.13	0.83	0.94::1.12	0.84	0.94::1.04	0.9	0.94::0.86	1.08	YBL015W	ACH1	-	Protein with CoA transferase activity, particularly for CoASH transfer from succinyl-CoA to acetate; has minor acetyl-CoA-hydrolase activity; phosphorylated; required for acetate utilization and for diploid pseudohyphal growth	other	other	mitochondrion, cytoplasm	ORF|Verified
ACK1	0.64::0.79	0.81	0.64::0.73	0.87	0.64::0.59	1.07	0.64::0.34	1.89	YDL203C	ACK1	-	Protein that functions upstream of Pkc1p in the cell wall integrity pathway; GFP-fusion protein expression is induced in response to the DNA-damaging agent MMS; non-tagged Ack1p is detected in purified mitochondria	cell wall organization or biogenesis, signaling	molecular_function	mitochondrion, cytoplasm	ORF|Uncharacterized
ACM1	1.06::0.95	1.11	1.06::0.91	1.16	1.06::1.11	0.95	1.06::1.09	0.97	YPL267W	ACM1	-	Pseudosubstrate inhibitor of the anaphase-promoting complex/cyclosome (APC/C), that suppresses APC/C [Cdh1]-mediated proteolysis of mitotic cyclins; associates with Cdh1p, Bmh1p and Bmh2p; cell cycle regulated protein	mitotic cell cycle, regulation of protein modification process, protein modification by small protein conjugation or removal	enzyme regulator activity	nucleus, cytoplasm	ORF|Verified
ACN9	0.80::0.81	0.99	0.80::0.85	0.93	0.80::0.56	1.43	0.80::0.52	1.55	YDR511W	ACN9	-	Protein of the mitochondrial intermembrane space, required for acetate utilization and gluconeogenesis; has orthologs in higher eukaryotes	carbohydrate metabolic process	molecular_function	mitochondrial envelope, mitochondrion, cytoplasm	ORF|Verified
ACO2	1.01::0.99	1.01	1.01::1.07	0.94	1.01::0.95	1.06	1.01::0.91	1.11	YJL200C	ACO2	-	Putative mitochondrial aconitase isozyme; similarity to Aco1p, an aconitase required for the TCA cycle; expression induced during growth on glucose, by amino acid starvation via Gcn4p, and repressed on ethanol	biological_process	lyase activity	mitochondrion, cytoplasm	ORF|Verified
ACS1	0.85::0.97	0.87	0.85::1.13	0.75	0.85::0.98	0.87	0.85::1.02	0.83	YAL054C	ACS1	FUN44	Acetyl-coA synthetase isoform which, along with Acs2p, is the nuclear source of acetyl-coA for histone acetylation; expressed during growth on nonfermentable carbon sources and under aerobic conditions	peptidyl-amino acid modification, protein acylation, cofactor metabolic process, chromatin organization, generation of precursor metabolites and energy, histone modification	ligase activity	mitochondrion, membrane, cytoplasm	ORF|Verified
ADD37	1.01::0.97	1.03	1.01::0.97	1.03	1.01::0.93	1.09	1.01::1.13	0.89	YMR184W	ADD37	-	Protein of unknown function involved in ER-associated protein degradation; green fluorescent protein (GFP)-fusion protein localizes to the cytoplasm and is induced in response to the DNA-damaging agent MMS; YMR184W is not an essential gene	proteolysis involved in cellular protein catabolic process	molecular_function	cytoplasm	ORF|Verified
ADD66	0.88::0.97	0.91	0.88::0.92	0.97	0.88::0.96	0.93	0.88::1.06	0.84	YKL206C	ADD66	POC2|PBA2	Protein involved in 20S proteasome assembly; forms a heterodimer with Pba1p that binds to proteasome precursors; similar to human PAC2 constituent of the PAC1-PAC2 complex involved in proteasome assembly	proteolysis involved in cellular protein catabolic process, protein complex biogenesis	molecular_function	cytoplasm	ORF|Verified
ADE1	1.05::1.00	1.06	1.05::0.98	1.07	1.05::0.90	1.16	1.05::0.84	1.25	YAR015W	ADE1	-	N-succinyl-5-aminoimidazole-4-carboxamide ribotide (SAICAR) synthetase, required for 'de novo' purine nucleotide biosynthesis; red pigment accumulates in mutant cells deprived of adenine	nucleobase-containing small molecule metabolic process	ligase activity	nucleus, cytoplasm	ORF|Verified
ADE12	n/a	n/a	1.01::0.93	1.09	1.01::0.87	1.15	1.01::0.72	1.4	YNL220W	ADE12	BRA9	Adenylosuccinate synthase, catalyzes the first step in synthesis of adenosine monophosphate from inosine 5'monophosphate during purine nucleotide biosynthesis; exhibits binding to single-stranded autonomously replicating (ARS) core sequence	nucleobase-containing small molecule metabolic process	DNA binding, ligase activity	cytoplasm	ORF|Verified
ADE16	1.05::1.13	0.93	1.05::1.16	0.91	1.05::1.09	0.96	1.05::1.13	0.93	YLR028C	ADE16	-	Enzyme of 'de novo' purine biosynthesis containing both 5-aminoimidazole-4-carboxamide ribonucleotide transformylase and inosine monophosphate cyclohydrolase activities, isozyme of Ade17p; ade16 ade17 mutants require adenine and histidine	sporulation, nucleobase-containing small molecule metabolic process, generation of precursor metabolites and energy, cellular respiration	hydrolase activity, acting on carbon-nitrogen (but not peptide) bonds	cytoplasm	ORF|Verified
ADE17	1.13::0.97	1.17	1.13::1.12	1.01	1.13::1.08	1.04	1.13::1.12	1.01	YMR120C	ADE17	-	Enzyme of 'de novo' purine biosynthesis containing both 5-aminoimidazole-4-carboxamide ribonucleotide transformylase and inosine monophosphate cyclohydrolase activities, isozyme of Ade16p; ade16 ade17 mutants require adenine and histidine	nucleobase-containing small molecule metabolic process	hydrolase activity, acting on carbon-nitrogen (but not peptide) bonds	membrane fraction, cytoplasm	ORF|Verified
ADE2	1.72::1.25	1.38	1.72::1.27	1.35	1.72::1.24	1.39	1.72::1.30	1.32	YOR128C	ADE2	-	Phosphoribosylaminoimidazole carboxylase, catalyzes a step in the 'de novo' purine nucleotide biosynthetic pathway; red pigment accumulates in mutant cells deprived of adenine	nucleobase-containing small molecule metabolic process	lyase activity	cytoplasm	ORF|Verified
ADE2	1.45::1.19	1.21	1.45::1.51	0.96	1.45::1.48	0.98	1.45::1.56	0.93	YOR128C	ADE2	-	Phosphoribosylaminoimidazole carboxylase, catalyzes a step in the 'de novo' purine nucleotide biosynthetic pathway; red pigment accumulates in mutant cells deprived of adenine	nucleobase-containing small molecule metabolic process	lyase activity	cytoplasm	ORF|Verified
ADE2	1.66::1.39	1.19	1.66::1.45	1.15	1.66::1.31	1.26	1.66::1.28	1.3	YOR128C	ADE2	-	Phosphoribosylaminoimidazole carboxylase, catalyzes a step in the 'de novo' purine nucleotide biosynthetic pathway; red pigment accumulates in mutant cells deprived of adenine	nucleobase-containing small molecule metabolic process	lyase activity	cytoplasm	ORF|Verified
ADE2	1.49::1.27	1.17	1.49::1.49	1	1.49::1.32	1.13	1.49::1.27	1.17	YOR128C	ADE2	-	Phosphoribosylaminoimidazole carboxylase, catalyzes a step in the 'de novo' purine nucleotide biosynthetic pathway; red pigment accumulates in mutant cells deprived of adenine	nucleobase-containing small molecule metabolic process	lyase activity	cytoplasm	ORF|Verified
ADE2	1.60::1.45	1.1	1.60::1.61	1	1.60::1.37	1.17	1.60::1.23	1.31	YOR128C	ADE2	-	Phosphoribosylaminoimidazole carboxylase, catalyzes a step in the 'de novo' purine nucleotide biosynthetic pathway; red pigment accumulates in mutant cells deprived of adenine	nucleobase-containing small molecule metabolic process	lyase activity	cytoplasm	ORF|Verified
ADE2	1.51::1.49	1.01	1.51::1.60	0.95	1.51::1.67	0.9	1.51::1.43	1.06	YOR128C	ADE2	-	Phosphoribosylaminoimidazole carboxylase, catalyzes a step in the 'de novo' purine nucleotide biosynthetic pathway; red pigment accumulates in mutant cells deprived of adenine	nucleobase-containing small molecule metabolic process	lyase activity	cytoplasm	ORF|Verified
ADE2	1.28::1.26	1.01	1.28::1.40	0.91	1.28::1.30	0.98	n/a	n/a	YOR128C	ADE2	-	Phosphoribosylaminoimidazole carboxylase, catalyzes a step in the 'de novo' purine nucleotide biosynthetic pathway; red pigment accumulates in mutant cells deprived of adenine	nucleobase-containing small molecule metabolic process	lyase activity	cytoplasm	ORF|Verified
ADE2	1.43::1.43	1	1.43::1.51	0.95	1.43::1.36	1.05	1.43::1.32	1.08	YOR128C	ADE2	-	Phosphoribosylaminoimidazole carboxylase, catalyzes a step in the 'de novo' purine nucleotide biosynthetic pathway; red pigment accumulates in mutant cells deprived of adenine	nucleobase-containing small molecule metabolic process	lyase activity	cytoplasm	ORF|Verified
ADE2	1.43::1.44	0.99	1.43::1.39	1.03	1.43::1.37	1.05	1.43::1.09	1.31	YOR128C	ADE2	-	Phosphoribosylaminoimidazole carboxylase, catalyzes a step in the 'de novo' purine nucleotide biosynthetic pathway; red pigment accumulates in mutant cells deprived of adenine	nucleobase-containing small molecule metabolic process	lyase activity	cytoplasm	ORF|Verified
ADE2	1.36::1.42	0.96	1.36::1.42	0.96	1.36::1.35	1.01	1.36::1.24	1.1	YOR128C	ADE2	-	Phosphoribosylaminoimidazole carboxylase, catalyzes a step in the 'de novo' purine nucleotide biosynthetic pathway; red pigment accumulates in mutant cells deprived of adenine	nucleobase-containing small molecule metabolic process	lyase activity	cytoplasm	ORF|Verified
ADE2	1.39::1.52	0.91	1.39::1.38	1.01	1.39::1.25	1.11	1.39::1.27	1.09	YOR128C	ADE2	-	Phosphoribosylaminoimidazole carboxylase, catalyzes a step in the 'de novo' purine nucleotide biosynthetic pathway; red pigment accumulates in mutant cells deprived of adenine	nucleobase-containing small molecule metabolic process	lyase activity	cytoplasm	ORF|Verified
ADE2	1.26::1.38	0.91	1.26::1.54	0.82	1.26::1.46	0.86	1.26::1.26	1	YOR128C	ADE2	-	Phosphoribosylaminoimidazole carboxylase, catalyzes a step in the 'de novo' purine nucleotide biosynthetic pathway; red pigment accumulates in mutant cells deprived of adenine	nucleobase-containing small molecule metabolic process	lyase activity	cytoplasm	ORF|Verified
ADE2	1.31::1.46	0.9	1.31::1.43	0.92	1.31::1.48	0.88	1.31::1.06	1.24	YOR128C	ADE2	-	Phosphoribosylaminoimidazole carboxylase, catalyzes a step in the 'de novo' purine nucleotide biosynthetic pathway; red pigment accumulates in mutant cells deprived of adenine	nucleobase-containing small molecule metabolic process	lyase activity	cytoplasm	ORF|Verified
ADE2	1.44::1.66	0.87	1.44::1.53	0.95	1.44::1.51	0.96	1.44::1.63	0.88	YOR128C	ADE2	-	Phosphoribosylaminoimidazole carboxylase, catalyzes a step in the 'de novo' purine nucleotide biosynthetic pathway; red pigment accumulates in mutant cells deprived of adenine	nucleobase-containing small molecule metabolic process	lyase activity	cytoplasm	ORF|Verified
ADE2	0.83::0.96	0.86	0.83::0.78	1.06	0.83::0.88	0.94	0.83::0.96	0.87	YOR128C	ADE2	-	Phosphoribosylaminoimidazole carboxylase, catalyzes a step in the 'de novo' purine nucleotide biosynthetic pathway; red pigment accumulates in mutant cells deprived of adenine	nucleobase-containing small molecule metabolic process	lyase activity	cytoplasm	ORF|Verified
ADE2	1.14::1.40	0.81	1.14::1.54	0.74	1.14::1.17	0.97	1.14::1.39	0.82	YOR128C	ADE2	-	Phosphoribosylaminoimidazole carboxylase, catalyzes a step in the 'de novo' purine nucleotide biosynthetic pathway; red pigment accumulates in mutant cells deprived of adenine	nucleobase-containing small molecule metabolic process	lyase activity	cytoplasm	ORF|Verified
ADE3	0.92::0.97	0.94	0.92::1.11	0.82	0.92::0.99	0.93	0.92::0.84	1.09	YGR204W	ADE3	-	Cytoplasmic trifunctional enzyme C1-tetrahydrofolate synthase, involved in single carbon metabolism and required for biosynthesis of purines, thymidylate, methionine, and histidine; null mutation causes auxotrophy for adenine and histidine	cofactor metabolic process, nucleobase-containing small molecule metabolic process	hydrolase activity, acting on carbon-nitrogen (but not peptide) bonds, ligase activity, oxidoreductase activity	nucleus, cytoplasm	ORF|Verified
ADE4	1.16::1.03	1.13	1.16::0.88	1.32	1.16::1.05	1.11	1.16::1.11	1.05	YMR300C	ADE4	-	Phosphoribosylpyrophosphate amidotransferase (PRPPAT; amidophosphoribosyltransferase), catalyzes first step of the 'de novo' purine nucleotide biosynthetic pathway	nucleobase-containing small molecule metabolic process	transferase activity, transferring glycosyl groups	cytoplasm	ORF|Verified
ADE5,7	0.98::0.96	1.02	0.98::1.02	0.96	0.98::0.98	1.01	0.98::0.96	1.02	YGL234W	ADE5,7	-	Bifunctional enzyme of the 'de novo' purine nucleotide biosynthetic pathway, contains aminoimidazole ribotide synthetase and glycinamide ribotide synthetase activities	nucleobase-containing small molecule metabolic process	ligase activity	cytoplasm	ORF|Verified
ADE6	1.09::1.03	1.05	1.09::1.08	1.01	1.09::0.99	1.1	1.09::0.96	1.13	YGR061C	ADE6	-	Formylglycinamidine-ribonucleotide (FGAM)-synthetase, catalyzes a step in the 'de novo' purine nucleotide biosynthetic pathway	nucleobase-containing small molecule metabolic process	ligase activity	cytoplasm	ORF|Verified
ADE8	1.01::0.96	1.05	1.01::0.91	1.12	1.01::0.82	1.23	1.01::1.14	0.89	YDR408C	ADE8	-	Phosphoribosyl-glycinamide transformylase, catalyzes a step in the 'de novo' purine nucleotide biosynthetic pathway	nucleobase-containing small molecule metabolic process	other	nucleus, cytoplasm	ORF|Verified
ADH2	1.10::0.82	1.34	1.10::0.90	1.22	1.10::0.88	1.25	1.10::0.95	1.16	YMR303C	ADH2	ADR2	Glucose-repressible alcohol dehydrogenase II, catalyzes the conversion of ethanol to acetaldehyde; involved in the production of certain carboxylate esters; regulated by ADR1	cofactor metabolic process, nucleobase-containing small molecule metabolic process, generation of precursor metabolites and energy, cellular amino acid metabolic process	oxidoreductase activity	cytoplasm	ORF|Verified
ADH3	0.84::1.12	0.75	0.84::1.01	0.84	0.84::1.05	0.81	0.84::1.06	0.8	YMR083W	ADH3	-	Mitochondrial alcohol dehydrogenase isozyme III; involved in the shuttling of mitochondrial NADH to the cytosol under anaerobic conditions and ethanol production	cofactor metabolic process, nucleobase-containing small molecule metabolic process, generation of precursor metabolites and energy, cellular amino acid metabolic process	oxidoreductase activity	mitochondrion, cytoplasm	ORF|Verified
ADH4	1.04::1.16	0.89	1.04::1.05	0.99	1.04::1.08	0.96	1.04::1.09	0.95	YGL256W	ADH4	ZRG5|NRC465	Alcohol dehydrogenase isoenzyme type IV, dimeric enzyme demonstrated to be zinc-dependent despite sequence similarity to iron-activated alcohol dehydrogenases; transcription is induced in response to zinc deficiency	generation of precursor metabolites and energy, cellular amino acid metabolic process	oxidoreductase activity	mitochondrion, cytoplasm	ORF|Verified
ADH5	0.97::0.98	0.99	0.97::0.89	1.09	0.97::1.00	0.97	0.97::0.94	1.04	YBR145W	ADH5	-	Alcohol dehydrogenase isoenzyme V; involved in ethanol production	carbohydrate metabolic process, cofactor metabolic process, nucleobase-containing small molecule metabolic process, generation of precursor metabolites and energy, cellular amino acid metabolic process	oxidoreductase activity	nucleus, cytoplasm	ORF|Verified
ADH6	1.14::1.07	1.06	1.14::1.06	1.07	1.14::1.14	1	1.14::1.13	1.01	YMR318C	ADH6	ADHVI	NADPH-dependent medium chain alcohol dehydrogenase with broad substrate specificity; member of the cinnamyl family of alcohol dehydrogenases; may be involved in fusel alcohol synthesis or in aldehyde tolerance	other	oxidoreductase activity	other	ORF|Verified
ADH7	1.13::1.02	1.11	1.13::1.06	1.07	1.13::1.25	0.91	1.13::1.09	1.03	YCR105W	ADH7	ADHVII	NADPH-dependent medium chain alcohol dehydrogenase with broad substrate specificity; member of the cinnamyl family of alcohol dehydrogenases; may be involved in fusel alcohol synthesis or in aldehyde tolerance	other	oxidoreductase activity	other	ORF|Verified
ADI1	1.01::0.99	1.01	1.01::0.78	1.29	1.01::1.00	1.01	1.01::1.18	0.85	YMR009W	ADI1	-	Acireductone dioxygenease involved in the methionine salvage pathway; ortholog of human MTCBP-1; transcribed with YMR010W and regulated post-transcriptionally by RNase III (Rnt1p) cleavage; ADI1 mRNA is induced in heat shock conditions	cellular amino acid metabolic process	oxidoreductase activity	nucleus, cytoplasm	ORF|Verified
ADK1	0.48::0.48	0.99	0.48::0.58	0.82	0.48::0.48	1	0.48::0.37	1.3	YDR226W	ADK1	AKY2|AKY1	Adenylate kinase, required for purine metabolism; localized to the cytoplasm and the mitochondria; lacks cleavable signal sequence	DNA replication, nucleobase-containing small molecule metabolic process	kinase activity	mitochondrial envelope, mitochondrion, cytoplasm	ORF|Verified
ADK2	0.81::1.08	0.75	0.81::1.10	0.73	0.81::1.05	0.77	0.81::0.95	0.85	YER170W	ADK2	PAK3|AKY3	Mitochondrial adenylate kinase, catalyzes the reversible synthesis of GTP and AMP from GDP and ADP; may serve as a back-up for synthesizing GTP or ADP depending on metabolic conditions; 3' sequence of ADK2 varies with strain background	nucleobase-containing small molecule metabolic process	kinase activity	membrane, mitochondrial envelope, mitochondrion, cytoplasm	ORF|Verified
ADO1	1.07::1.06	1.01	1.07::1.09	0.98	1.07::1.02	1.05	1.07::0.85	1.25	YJR105W	ADO1	-	Adenosine kinase, required for the utilization of S-adenosylmethionine (AdoMet); may be involved in recycling adenosine produced through the methyl cycle	nucleobase-containing small molecule metabolic process	kinase activity	nucleus, cytoplasm	ORF|Verified
ADP1	0.82::0.95	0.87	0.82::0.99	0.83	0.82::0.96	0.85	0.82::0.66	1.24	YCR011C	ADP1	-	Putative ATP-dependent permease of the ABC transporter family of proteins	transmembrane transport	ATPase activity, transmembrane transporter activity	membrane, endoplasmic reticulum, cytoplasm	ORF|Verified
ADR1	1.00::0.98	1.02	1.00::1.02	0.99	1.00::0.93	1.08	1.00::0.93	1.07	YDR216W	ADR1	-	Carbon source-responsive zinc-finger transcription factor, required for transcription of the glucose-repressed gene ADH2, of peroxisomal protein genes, and of genes required for ethanol, glycerol, and fatty acid utilization	carbohydrate metabolic process, transcription from RNA polymerase II promoter, peroxisome organization, response to chemical stimulus	nucleic acid binding transcription factor activity, DNA binding	nucleus	ORF|Verified
ADY2	0.85::0.88	0.97	0.85::0.92	0.93	0.85::0.96	0.89	0.85::0.97	0.87	YCR010C	ADY2	ATO1	Acetate transporter required for normal sporulation; phosphorylated in mitochondria	transmembrane transport, ion transport	transmembrane transporter activity	membrane fraction, mitochondrion, membrane, cytoplasm, plasma membrane	ORF|Verified
ADY3	0.89::0.93	0.95	0.89::0.98	0.9	0.89::1.16	0.77	0.89::1.14	0.78	YDL239C	ADY3	-	Protein required for spore wall formation, thought to mediate assembly of a Don1p-containing structure at the leading edge of the prospore membrane via interaction with spindle pole body components; potentially phosphorylated by Cdc28p	sporulation, mitochondrion organization, organelle inheritance, cell wall organization or biogenesis	molecular_function	cytoskeleton, microtubule organizing center, membrane, cytoplasm	ORF|Verified
ADY4	1.00::1.06	0.94	1.00::0.99	1	1.00::0.95	1.05	1.00::1.01	0.99	YLR227C	ADY4	-	Structural component of the meiotic outer plaque, which is a membrane-organizing center that assembles on the cytoplasmic face of the spindle pole body during meiosis II and triggers the formation of the prospore membrane	sporulation	structural molecule activity	cytoskeleton, microtubule organizing center, cytoplasm	ORF|Verified
AEP1	0.63::0.75	0.84	0.63::0.63	1.01	0.63::0.42	1.51	0.63::0.21	3.07	YMR064W	AEP1	NCA1	Protein required for expression of the mitochondrial OLI1 gene encoding subunit 9 of F1-F0 ATP synthase	cytoplasmic translation	molecular_function	mitochondrion, cytoplasm	ORF|Verified
AEP2	0.83::0.78	1.06	0.83::0.90	0.93	0.83::0.54	1.52	0.83::0.19	4.41	YMR282C	AEP2	ATP13	Mitochondrial protein, likely involved in translation of the mitochondrial OLI1 mRNA; exhibits genetic interaction with the OLI1 mRNA 5'-untranslated leader	translational initiation, mitochondrial translation, mitochondrion organization	molecular_function	mitochondrion, cytoplasm	ORF|Verified
AEP3	0.10::0.78	0.13	0.10::0.98	0.1	n/a	n/a	n/a	n/a	YPL005W	AEP3	-	Protein that may facilitate use of unformylated tRNA-Met in mitochondrial translation initiation; localized to the matrix face of the mitochondrial inner membrane; stabilizes the bicistronic AAP1-ATP6 mRNA	translational initiation, mitochondrial translation, mitochondrion organization	molecular_function	mitochondrion, membrane, mitochondrial envelope, cytoplasm	ORF|Verified
AFG1	0.94::0.99	0.95	0.94::0.82	1.15	0.94::1.00	0.94	n/a	n/a	YEL052W	AFG1	-	Conserved protein that may act as a chaperone in the degradation of misfolded or unassembled cytochrome c oxidase subunits; localized to matrix face of the mitochondrial inner membrane; member of the AAA family but lacks a protease domain	protein targeting, proteolysis involved in cellular protein catabolic process, peroxisome organization, response to oxidative stress, response to chemical stimulus	molecular_function	mitochondrion, membrane, mitochondrial envelope, cytoplasm	ORF|Verified
AFG3	0.89::0.84	1.07	0.89::0.81	1.1	0.89::0.66	1.35	0.89::0.30	2.92	YER017C	AFG3	YTA10	Component, with Yta12p, of the mitochondrial inner membrane m-AAA protease that mediates degradation of misfolded or unassembled proteins and is also required for correct assembly of mitochondrial enzyme complexes	protein targeting, mitochondrion organization, transmembrane transport, protein maturation, protein complex biogenesis	peptidase activity, ATPase activity	mitochondrion, membrane, mitochondrial envelope, cytoplasm	ORF|Verified
AFI1	0.98::1.08	0.91	0.98::1.11	0.89	0.98::0.98	1	0.98::1.04	0.94	YOR129C	AFI1	-	Arf3p polarization-specific docking factor, required for the polarized distribution of the ADP-ribosylation factor, Arf3p; participates in polarity development and maintenance of a normal haploid budding pattern; interacts with Cnm7p	cytokinesis	molecular_function	cellular bud, nucleus, membrane, site of polarized growth, plasma membrane, cytoplasm	ORF|Verified
AFR1	1.02::0.97	1.04	1.02::1.00	1.02	1.02::0.87	1.16	1.02::1.05	0.97	YDR085C	AFR1	-	Protein required for pheromone-induced projection (shmoo) formation; regulates septin architecture during mating; has an RVXF motif that mediates targeting of Glc7p to mating projections; interacts with Cdc12p	cell morphogenesis, conjugation, signaling, response to chemical stimulus	signal transducer activity	other	ORF|Verified
AFT1	0.44::0.36	1.23	0.44::0.52	0.85	0.44::0.35	1.27	0.44::0.11	3.99	YGL071W	AFT1	RCS1	Transcription factor involved in iron utilization and homeostasis; binds the consensus site PyPuCACCCPu and activates the expression of target genes in response to changes in iron availability	transmembrane transport, ion transport, transcription from RNA polymerase II promoter	nucleic acid binding transcription factor activity, DNA binding	nucleus, cytoplasm	ORF|Verified
AFT2	0.89::0.75	1.19	0.89::0.82	1.09	0.89::0.64	1.39	0.89::0.95	0.93	YPL202C	AFT2	-	Iron-regulated transcriptional activator; activates genes involved in intracellular iron use and required for iron homeostasis and resistance to oxidative stress; similar to Aft1p	response to oxidative stress, response to chemical stimulus, cellular ion homeostasis, transcription initiation, DNA-dependent, transcription from RNA polymerase II promoter	nucleic acid binding transcription factor activity, DNA binding	nucleus, mitochondrion, cytoplasm	ORF|Verified
AGA1	1.00::0.97	1.02	1.00::0.94	1.06	1.00::0.87	1.15	1.00::0.74	1.34	YNR044W	AGA1	a-agglutinin anchorage subunit	Anchorage subunit of a-agglutinin of a-cells, highly O-glycosylated protein with N-terminal secretion signal and C-terminal signal for addition of GPI anchor to cell wall, linked to adhesion subunit Aga2p via two disulfide bonds	conjugation, response to chemical stimulus	other	cell wall	ORF|Verified
AGA2	0.88::0.96	0.92	0.88::0.93	0.95	0.88::0.99	0.9	0.88::0.85	1.03	YGL032C	AGA2	a-agglutinin adhesion subunit	Adhesion subunit of a-agglutinin of a-cells, C-terminal sequence acts as a ligand for alpha-agglutinin (Sag1p) during agglutination, modified with O-linked oligomannosyl chains, linked to anchorage subunit Aga1p via two disulfide bonds	conjugation, response to chemical stimulus	other	cell wall	ORF|Verified
AGC1	1.04::1.00	1.05	1.04::0.95	1.1	1.04::1.14	0.91	1.04::1.03	1.01	YPR021C	AGC1	-	Mitochondrial amino acid transporter, acts both as a glutamate uniporter and as an aspartate-glutamate exchanger; involved in nitrogen metabolism and nitrogen compound biosynthesis	ion transport, amino acid transport	transmembrane transporter activity	membrane, mitochondrial envelope, mitochondrion, cytoplasm	ORF|Verified
AGE1	0.95::0.99	0.96	0.95::1.04	0.91	0.95::0.85	1.12	0.95::0.74	1.28	YDR524C	AGE1	SAT1	ADP-ribosylation factor (ARF) GTPase activating protein (GAP) effector, involved in the secretory and endocytic pathways; contains C2C2H2 cysteine/histidine motif	Golgi vesicle transport	lipid binding, enzyme regulator activity	cytoplasm, Golgi apparatus	ORF|Verified
AGE2	0.90::0.97	0.92	0.90::0.99	0.91	0.90::0.75	1.19	0.90::0.43	2.1	YIL044C	AGE2	SAT2	ADP-ribosylation factor (ARF) GTPase activating protein (GAP) effector, involved in Trans-Golgi-Network (TGN) transport; contains C2C2H2 cysteine/histidine motif	Golgi vesicle transport	enzyme regulator activity	cytoplasmic membrane-bounded vesicle, cytoplasm	ORF|Verified
AGP1	0.92::1.02	0.9	0.92::1.02	0.9	0.92::0.96	0.96	0.92::1.01	0.91	YCL025C	AGP1	YCC5	Low-affinity amino acid permease with broad substrate range, involved in uptake of asparagine, glutamine, and other amino acids; expression is regulated by the SPS plasma membrane amino acid sensor system (Ssy1p-Ptr3p-Ssy5p)	transmembrane transport, amino acid transport	transmembrane transporter activity	membrane, plasma membrane	ORF|Verified
AGP2	1.17::1.13	1.04	1.17::1.08	1.09	1.17::1.03	1.13	1.17::1.12	1.05	YBR132C	AGP2	-	High affinity polyamine permease, preferentially uses spermidine over putrescine; expression is down-regulated by osmotic stress; plasma membrane carnitine transporter, also functions as a low-affinity amino acid permease	transmembrane transport, ion transport, lipid metabolic process, amino acid transport, response to osmotic stress	transmembrane transporter activity	endomembrane system, vacuole, membrane, endoplasmic reticulum, cytoplasm, plasma membrane	ORF|Verified
AGP3	0.96::1.01	0.95	0.96::1.08	0.88	0.96::1.04	0.92	0.96::1.00	0.96	YFL055W	AGP3	-	Low-affinity amino acid permease, may act to supply the cell with amino acids as nitrogen source in nitrogen-poor conditions; transcription is induced under conditions of sulfur limitation; plays a role in regulating Ty1 transposition	transmembrane transport, amino acid transport	transmembrane transporter activity	membrane, plasma membrane	ORF|Verified
AGX1	1.02::1.07	0.96	1.02::0.99	1.03	1.02::1.07	0.95	1.02::1.07	0.95	YFL030W	AGX1	alanine:glyoxylate aminotransferase	Alanine:glyoxylate aminotransferase (AGT), catalyzes the synthesis of glycine from glyoxylate, which is one of three pathways for glycine biosynthesis in yeast; has similarity to mammalian and plant alanine:glyoxylate aminotransferases	cellular amino acid metabolic process	other	mitochondrion, cytoplasm	ORF|Verified
AHA1	0.96::0.96	1	0.96::0.99	0.97	0.96::0.93	1.04	0.96::1.03	0.93	YDR214W	AHA1	-	Co-chaperone that binds to Hsp82p and activates its ATPase activity; similar to Hch1p; expression is regulated by stresses such as heat shock	protein folding	enzyme regulator activity	cytoplasm	ORF|Verified
AHC1	1.10::1.10	1	1.10::0.99	1.11	1.10::0.99	1.11	1.10::1.00	1.1	YOR023C	AHC1	-	Subunit of the Ada histone acetyltransferase complex, required for structural integrity of the complex	peptidyl-amino acid modification, protein acylation, chromatin organization, histone modification	transferase activity, transferring acyl groups	nucleus	ORF|Verified
AHC2	1.00::1.14	0.88	1.00::1.21	0.83	1.00::1.16	0.86	1.00::0.95	1.05	YCR082W	AHC2	-	Component of the ADA histone acetyltransferase complex; Ach2p and Ach1p are unique to the ADA complex and not shared with the related SAGA and SLIK complexes; may tether Ach1p to the complex	peptidyl-amino acid modification, protein acylation, chromatin organization, histone modification	transferase activity, transferring acyl groups	nucleus, cytoplasm	ORF|Verified
AHP1	1.00::0.85	1.18	1.00::1.12	0.89	1.00::1.01	0.99	1.00::1.01	0.99	YLR109W	AHP1	cTPxIII	Thiol-specific peroxiredoxin, reduces hydroperoxides to protect against oxidative damage; function in vivo requires covalent conjugation to Urm1p	response to oxidative stress, response to chemical stimulus	oxidoreductase activity	membrane fraction, cytoplasm	ORF|Verified
AHT1	0.71::1.01	0.71	0.71::0.96	0.74	0.71::0.90	0.79	0.71::0.59	1.21	YHR093W	AHT1	-	Dubious open reading frame, unlikely to encode a protein; not conserved in closely related Saccharomyces species; multicopy suppressor of glucose transport defects, likely due to the presence of an HXT4 regulatory element in the region	biological_process	molecular_function	cellular_component	-
AIF1	1.08::0.95	1.15	1.08::1.08	1	1.08::0.96	1.12	1.08::0.97	1.12	YNR074C	AIF1	CPD1	Mitochondrial cell death effector that translocates to the nucleus in response to apoptotic stimuli, homolog of mammalian Apoptosis-Inducing Factor, putative reductase	response to oxidative stress, response to chemical stimulus	oxidoreductase activity	nucleus, mitochondrion, membrane, cytoplasm, plasma membrane	ORF|Verified
AIM1	0.82::0.81	1.02	0.82::0.89	0.92	0.82::1.04	0.79	0.82::1.01	0.81	YAL046C	AIM1	-	Protein involved in mitochondrial function or organization; null mutant displays elevated frequency of mitochondrial genome loss	biological_process	molecular_function	cellular_component	ORF|Uncharacterized
AIM10	0.80::0.82	0.98	0.80::0.53	1.51	0.80::0.60	1.32	0.80::0.45	1.76	YER087W	AIM10	-	Protein with similarity to tRNA synthetases; non-tagged protein is detected in purified mitochondria; null mutant is viable and displays elevated frequency of mitochondrial genome loss	biological_process	ligase activity	mitochondrion, cytoplasm	ORF|Uncharacterized
AIM11	0.77::0.82	0.95	0.77::0.88	0.88	0.77::0.60	1.29	0.77::0.56	1.37	YER093C-A	AIM11	GEP8	Protein of unknown function; null mutant is viable but shows increased loss of mitochondrial genome and synthetic interaction with prohibitin (phb1); contains an intron	biological_process	molecular_function	cellular_component	ORF|Uncharacterized
AIM13	0.84::1.04	0.81	0.84::0.99	0.85	0.84::1.02	0.82	0.84::1.07	0.79	YFR011C	AIM13	-	Putative protein of unknown function; the authentic, non-tagged protein is detected in highly purified mitochondria; null mutant displays reduced respiratory growth and reduced frequency of mitochondrial genome loss	biological_process	molecular_function	mitochondrion, cytoplasm	ORF|Uncharacterized
AIM14	0.98::0.97	1.02	0.98::0.89	1.1	0.98::1.00	0.98	0.98::1.03	0.96	YGL160W	AIM14	-	Protein with similarity to iron/copper reductases (FRE1-8), possibly involved in iron homeostasis; may interact with ribosomes; null mutant displays elevated frequency of mitochondrial genome loss	biological_process	oxidoreductase activity	membrane, ribosome, cytoplasm	ORF|Verified
AIM17	1.02::1.10	0.92	1.02::1.02	1	1.02::1.00	1.02	1.02::1.03	0.99	YHL021C	AIM17	FMP12	Putative protein of unknown function; the authentic, non-tagged protein is detected in highly purified mitochondria in high-throughput studies; null mutant displays reduced frequency of mitochondrial genome loss	biological_process	molecular_function	mitochondrion, cytoplasm	ORF|Uncharacterized
AIM18	1.02::0.93	1.1	1.02::1.06	0.97	1.02::0.95	1.07	1.02::0.93	1.1	YHR198C	AIM18	FMP22	Putative protein of unknown function; the authentic, non-tagged protein is detected in highly purified mitochondria in high-throughput studies; null mutant displays elevated frequency of mitochondrial genome loss	biological_process	molecular_function	mitochondrion, cytoplasm	ORF|Uncharacterized
AIM19	0.86::1.00	0.86	0.86::0.91	0.94	0.86::0.79	1.08	0.86::0.91	0.94	YIL087C	AIM19	LRC2	Putative protein of unknown function; the authentic, non-tagged protein is detected in purified mitochondria in high-throughput studies; null mutant displays reduced respiratory growth	biological_process	molecular_function	mitochondrion, cytoplasm	ORF|Uncharacterized
AIM2	0.92::0.98	0.95	0.92::1.08	0.86	0.92::1.03	0.9	0.92::1.02	0.9	YAL049C	AIM2	-	Cytoplasmic protein involved in mitochondrial function or organization; null mutant displays reduced frequency of mitochondrial genome loss; potential Hsp82p interactor	biological_process	molecular_function	cytoplasm	ORF|Uncharacterized
AIM20	1.04::1.05	0.98	1.04::1.03	1.01	1.04::1.00	1.04	1.04::0.97	1.07	YIL158W	AIM20	-	Putative protein of unknown function; overexpression causes a cell cycle delay or arrest; green fluorescent protein (GFP)-fusion protein localizes to the vacuole; null mutant displays elevated frequency of mitochondrial genome loss	biological_process	molecular_function	vacuole, cytoplasm	ORF|Uncharacterized
AIM21	0.97::0.99	0.97	0.97::1.10	0.88	0.97::1.21	0.8	0.97::1.14	0.85	YIR003W	AIM21	-	Protein of unknown function involved in mitochondrial migration along actin filament; may interact with ribosomes; GFP-fusion protein colocalizes with Sac1p to the actin cytoskeleton	other	molecular_function	site of polarized growth, cytoskeleton, ribosome, cytoplasm	ORF|Verified
AIM22	0.66::0.41	1.62	0.66::0.45	1.45	0.66::0.18	3.63	0.66::0.24	2.71	YJL046W	AIM22	RRG3|LIP3	Putative lipoate-protein ligase, required along with Lip2 and Lip5 for lipoylation of Lat1p and Kgd2p; similar to E. coli LplA; null mutant displays reduced frequency of mitochondrial genome loss	other	ligase activity	mitochondrion, cytoplasm	ORF|Uncharacterized
AIM23	0.96::0.79	1.21	0.96::0.84	1.14	0.96::0.66	1.44	0.96::0.75	1.28	YJL131C	AIM23	-	Putative protein of unknown function; the authentic non-tagged protein is detected in highly purified mitochondria; null mutant is viable, displays severe respiratory growth defect and elevated frequency of mitochondrial genome loss	biological_process	molecular_function	mitochondrion, cytoplasm	ORF|Uncharacterized
AIM24	0.93::0.90	1.04	0.93::1.03	0.9	0.93::0.90	1.04	0.93::0.90	1.03	YJR080C	AIM24	FMP26	Protein of unknown function; the authentic, non-tagged protein is detected in purified mitochondria in high-throughput studies; null mutant displays reduced respiratory growth and elevated frequency of mitochondrial genome loss	biological_process	molecular_function	mitochondrion, cytoplasm	ORF|Uncharacterized
AIM25	1.06::0.96	1.09	1.06::1.05	1.01	1.06::1.07	0.98	1.06::1.14	0.92	YJR100C	AIM25	-	Putative protein of unknown function; non-tagged protein is detected in purified mitochondria in high-throughput studies; similar to murine NOR1; null mutant is viable and displays elevated frequency of mitochondrial genome loss	biological_process	molecular_function	mitochondrion, cytoplasm	ORF|Uncharacterized
AIM26	0.36::0.57	0.63	0.36::0.59	0.61	0.36::0.99	0.36	0.36::1.01	0.36	YKL037W	AIM26	-	Putative protein of unknown function; null mutant is viable and displays elevated frequency of mitochondrial genome loss; null mutation confers sensitivity to tunicamycin and DTT	other	molecular_function	membrane, mitochondrion, cytoplasm	ORF|Uncharacterized
AIM27	0.93::0.98	0.96	0.93::0.93	1	0.93::0.94	0.99	0.93::1.05	0.89	YKL207W	AIM27	EMC3|LRC3	Member of a transmembrane complex required for efficient folding of proteins in the ER; required for respiratory growth; null mutant displays induction of the unfolded protein response	protein folding	molecular_function	membrane, endomembrane system, endoplasmic reticulum, cytoplasm	ORF|Uncharacterized
AIM29	0.96::0.90	1.07	0.96::0.91	1.05	0.96::1.04	0.93	0.96::1.21	0.79	YKR074W	AIM29	-	Putative protein of unknown function; epitope-tagged protein localizes to the cytoplasm; YKR074W is not an essential gene; null mutant displays elevated frequency of mitochondrial genome loss	biological_process	molecular_function	cytoplasm	ORF|Uncharacterized
AIM3	1.03::1.01	1.02	1.03::0.89	1.16	1.03::1.07	0.96	1.03::0.93	1.11	YBR108W	AIM3	-	Protein interacting with Rvs167p; null mutant is viable and displays elevated frequency of mitochondrial genome loss	cytoskeleton organization	molecular_function	membrane, cell cortex, cytoskeleton, cytoplasm	ORF|Uncharacterized
AIM31	0.96::0.82	1.17	0.96::1.04	0.93	0.96::0.87	1.11	n/a	n/a	YML030W	AIM31	-	Putative protein of unknown function; GFP-fusion protein localizes to mitochondria; may interact with respiratory chain complexes III or IV; null mutant is viable and displays reduced frequency of mitochondrial genome loss	biological_process	molecular_function	mitochondrion, cytoplasm	ORF|Uncharacterized
AIM32	0.99::0.97	1.02	0.99::0.87	1.13	0.99::0.95	1.03	0.99::0.89	1.1	YML050W	AIM32	-	Putative protein of unknown function; null mutant is viable and displays elevated frequency of mitochondrial genome loss	biological_process	molecular_function	cellular_component	ORF|Uncharacterized
AIM33	0.86::0.69	1.25	0.86::0.78	1.11	0.86::0.72	1.21	0.86::0.89	0.98	YML087C	AIM33	-	Putative protein of unknown function, highly conserved across species and orthologous to human CYB5R4; null mutant displays reduced frequency of mitochondrial genome loss	biological_process	molecular_function	cellular_component	ORF|Uncharacterized
AIM34	1.07::0.95	1.13	1.07::1.10	0.97	1.07::1.02	1.06	1.07::0.91	1.17	YMR003W	AIM34	-	Protein of unknown function; GFP-fusion protein localizes to the mitochondria; null mutant is viable and displays reduced frequency of mitochondrial genome loss	biological_process	molecular_function	mitochondrion, cytoplasm	ORF|Uncharacterized
AIM36	1.00::1.08	0.92	1.00::0.91	1.1	1.00::0.95	1.05	1.00::0.93	1.08	YMR157C	AIM36	FMP39	Protein of unknown function; null mutant displays reduced respiratory growth and elevated frequency of mitochondrial genome loss; the authentic, non-tagged protein is detected in purified mitochondria in high-throughput studies	biological_process	molecular_function	mitochondrion, cytoplasm	ORF|Uncharacterized
AIM37	1.00::0.90	1.11	1.00::1.08	0.93	1.00::0.98	1.03	n/a	n/a	YNL100W	AIM37	-	Putative protein of unknown function; non-tagged protein is detected in purified mitochondria; null mutant is viable and displays reduced respiratory growth and reduced frequency of mitochondrial genome loss	biological_process	molecular_function	mitochondrion, cytoplasm	ORF|Uncharacterized
AIM38	0.98::0.94	1.04	0.98::0.97	1.01	0.98::0.90	1.09	0.98::0.77	1.27	YNR018W	AIM38	-	Putative protein of unknown function; non-tagged protein is detected in purified mitochondria; may interact with respiratory chain complex IV; null mutant is viable and displays reduced frequency of mitochondrial genome loss	biological_process	molecular_function	mitochondrion, cytoplasm	ORF|Uncharacterized
AIM39	0.99::1.08	0.92	0.99::0.93	1.06	0.99::1.02	0.97	0.99::0.95	1.04	YOL053W	AIM39	-	Putative protein of unknown function; null mutant displays elevated frequency of mitochondrial genome loss	biological_process	molecular_function	cellular_component	ORF|Uncharacterized
AIM4	0.94::0.94	1	0.94::0.84	1.12	0.94::0.95	0.99	0.94::0.83	1.13	YBR194W	AIM4	SOY1	Protein proposed to be associated with the nuclear pore complex; null mutant is viable, displays elevated frequency of mitochondrial genome loss and is sensitive to freeze-thaw stress	biological_process	molecular_function	cytoplasm	ORF|Uncharacterized
AIM41	1.16::0.97	1.19	1.16::1.10	1.05	1.16::1.01	1.15	1.16::1.08	1.08	YOR215C	AIM41	-	Putative protein of unknown function; the authentic protein is detected in highly purified mitochondria in high-throughput studies; null mutant displays reduced frequency of mitochondrial genome loss	biological_process	molecular_function	mitochondrion, cytoplasm	ORF|Uncharacterized
AIM43	n/a	n/a	0.77::1.00	0.77	0.77::0.88	0.87	0.77::0.91	0.85	YPL099C	AIM43	FMP14	Protein of unknown function; the authentic, non-tagged protein is detected in purified mitochondria in high-throughput studies; null mutant displays elevated frequency of mitochondrial genome loss	biological_process	molecular_function	mitochondrion, cytoplasm	ORF|Uncharacterized
AIM44	0.95::1.06	0.89	0.95::1.13	0.84	0.95::0.92	1.03	0.95::1.02	0.93	YPL158C	AIM44	-	Protein of unknown function; GFP-fusion protein localizes to the bud neck; transcription is regulated by Swi5p; null mutant displays elevated frequency of mitochondrial genome loss	biological_process	molecular_function	cellular bud, site of polarized growth	ORF|Uncharacterized
AIM45	1.06::0.98	1.09	1.06::1.06	1	1.06::1.01	1.05	1.06::1.04	1.03	YPR004C	AIM45	-	Putative ortholog of mammalian electron transfer flavoprotein complex subunit ETF-alpha; interacts with frataxin, Yfh1p; null mutant displays elevated frequency of mitochondrial genome loss; may have a role in oxidative stress response	biological_process	molecular_function	mitochondrion, cytoplasm	ORF|Verified
AIM46	1.01::0.96	1.05	1.01::0.99	1.02	1.01::0.99	1.02	1.01::1.03	0.98	YHR199C	AIM46	FMP34	Putative protein of unknown function; the authentic, non-tagged protein is detected in highly purified mitochondria in high-throughput studies; null mutant displays elevated frequency of mitochondrial genome loss	biological_process	molecular_function	mitochondrion, cytoplasm	ORF|Uncharacterized
AIM5	0.96::0.96	1	0.96::1.00	0.96	0.96::0.89	1.08	0.96::0.78	1.23	YBR262C	AIM5	FMP51	Protein of unknown function; the authentic, non-tagged protein is detected in purified mitochondria in high-throughput studies; null mutant displays elevated frequency of mitochondrial genome loss	biological_process	molecular_function	mitochondrion, cytoplasm	ORF|Uncharacterized
AIM6	0.95::1.12	0.84	0.95::1.28	0.74	0.95::1.20	0.79	0.95::1.19	0.8	YDL237W	AIM6	LRC1	Putative protein of unknown function, required for respiratory growth; YDL237W is not an essential gene	biological_process	molecular_function	cellular_component	ORF|Uncharacterized
AIM7	0.93::0.95	0.97	0.93::1.03	0.9	0.93::0.92	1	0.93::1.16	0.79	YDR063W	AIM7	GMF1|GMF|Glia maturation factor	Protein that interacts with Arp2/3 complex to stimulate actin filament debranching and inhibit actin nucleation; has similarity to Cof1p and also to human glia maturation factor (GMF); null mutant displays elevated mitochondrial genome loss	cytoskeleton organization, regulation of organelle organization, protein complex biogenesis	molecular_function	nucleus, cell cortex, cytoskeleton, cytoplasm	ORF|Uncharacterized
AIM9	0.97::1.20	0.81	0.97::1.18	0.83	0.97::1.22	0.8	0.97::1.23	0.79	YER080W	AIM9	FMP29	Putative protein of unknown function; the authentic, non-tagged protein is detected in highly purified mitochondria in high-throughput studies; null mutant displays elevated frequency of mitochondrial genome loss	biological_process	molecular_function	mitochondrion, cytoplasm	ORF|Uncharacterized
AIP1	0.94::1.10	0.86	0.94::1.00	0.94	0.94::1.02	0.93	0.94::0.89	1.06	YMR092C	AIP1	-	Actin cortical patch component, interacts with the actin depolymerizing factor cofilin; required to restrict cofilin localization to cortical patches; contains WD repeats	cytoskeleton organization, response to osmotic stress	cytoskeletal protein binding	nucleus, cell cortex, cytoskeleton, site of polarized growth, cytoplasm	ORF|Verified
AIR1	1.00::1.01	0.99	1.00::0.97	1.03	1.00::0.94	1.06	1.00::1.10	0.91	YIL079C	AIR1	-	Zinc knuckle protein, involved in nuclear RNA processing and degradation as a component of the TRAMP complex; stimulates the poly(A) polymerase activity of Pap2p in vitro; functionally redundant with Air2p	RNA catabolic process	nucleotidyltransferase activity	nucleus, nucleolus	ORF|Verified
AIR2	0.88::0.94	0.94	0.88::0.88	1.01	0.88::0.97	0.9	0.88::0.94	0.94	YDL175C	AIR2	-	Zinc knuckle protein, involved in nuclear RNA processing and degredation as a component of the TRAMP complex; stimulates the poly(A) polymerase activity of Pap2p in vitro; functionally redundant with Air1p	RNA catabolic process	nucleotidyltransferase activity	nucleus, nucleolus	ORF|Verified
AKL1	0.92::1.13	0.81	0.92::0.93	0.99	0.92::0.91	1.01	0.92::0.85	1.09	YBR059C	AKL1	-	Ser-Thr protein kinase, member (with Ark1p and Prk1p) of the Ark kinase family; involved in endocytosis and actin cytoskeleton organization	membrane invagination, cytoskeleton organization, regulation of transport, endocytosis	kinase activity	cellular bud, site of polarized growth, cytoplasm	ORF|Verified
AKR1	0.66::0.66	0.99	0.66::0.63	1.03	0.66::0.13	5.08	0.66::0.10	6.56	YDR264C	AKR1	-	Palmitoyl transferase involved in protein palmitoylation; acts as a negative regulator of pheromone response pathway; required for endocytosis of pheromone receptors; involved in cell shape control; contains ankyrin repeats	protein targeting, protein acylation, regulation of transport, response to chemical stimulus, membrane invagination, conjugation, signaling, protein lipidation, endocytosis	transferase activity, transferring acyl groups	membrane, Golgi apparatus, cytoplasm	ORF|Verified
AKR2	0.91::0.94	0.97	0.91::0.93	0.98	0.91::0.98	0.94	0.91::0.92	0.99	YOR034C	AKR2	-	Ankyrin repeat-containing protein similar to Akr1p; member of a family of putative palmitoyltransferases containing an Asp-His-His-Cys-cysteine rich (DHHC-CRD) domain; possibly involved in constitutive endocytosis of Ste3p	protein acylation, membrane invagination, endocytosis, protein lipidation	transferase activity, transferring acyl groups	membrane, Golgi apparatus, cytoplasm	ORF|Verified
ALB1	0.95::1.10	0.87	0.95::1.03	0.92	0.95::0.87	1.1	0.95::1.21	0.79	YJL122W	ALB1	-	Shuttling pre-60S factor; involved in the biogenesis of ribosomal large subunit; interacts directly with Arx1p; responsible for Tif6p recycling defects in absence of Rei1p	ribosomal large subunit biogenesis	molecular_function	nucleus, ribosome, cytoplasm	ORF|Verified
ALD2	0.98::0.97	1	0.98::0.93	1.05	0.98::0.95	1.02	n/a	n/a	YMR170C	ALD2	-	Cytoplasmic aldehyde dehydrogenase, involved in ethanol oxidation and beta-alanine biosynthesis; uses NAD+ as the preferred coenzyme; expression is stress induced and glucose repressed; very similar to Ald3p	cellular amino acid metabolic process	oxidoreductase activity	cytoplasm	ORF|Verified
ALD3	1.05::0.81	1.29	1.05::0.93	1.12	1.05::0.87	1.21	1.05::1.04	1	YMR169C	ALD3	-	Cytoplasmic aldehyde dehydrogenase, involved in beta-alanine synthesis; uses NAD+ as the preferred coenzyme; very similar to Ald2p; expression is induced by stress and repressed by glucose	cellular amino acid metabolic process	oxidoreductase activity	cytoplasm	ORF|Verified
ALD3	0.83::0.96	0.86	0.83::1.03	0.8	0.83::1.00	0.83	0.83::0.85	0.97	YMR169C	ALD3	-	Cytoplasmic aldehyde dehydrogenase, involved in beta-alanine synthesis; uses NAD+ as the preferred coenzyme; very similar to Ald2p; expression is induced by stress and repressed by glucose	cellular amino acid metabolic process	oxidoreductase activity	cytoplasm	ORF|Verified
ALD4	1.01::1.10	0.92	1.01::1.15	0.88	1.01::1.07	0.94	1.01::0.97	1.04	YOR374W	ALD4	ALDH2|ALD7	Mitochondrial aldehyde dehydrogenase, required for growth on ethanol and conversion of acetaldehyde to acetate; phosphorylated; activity is K+ dependent; utilizes NADP+ or NAD+ equally as coenzymes; expression is glucose repressed	cofactor metabolic process, nucleobase-containing small molecule metabolic process	oxidoreductase activity	mitochondrion, cytoplasm	ORF|Verified
ALD5	0.96::0.91	1.06	0.96::0.91	1.05	0.96::1.05	0.92	n/a	n/a	YER073W	ALD5	-	Mitochondrial aldehyde dehydrogenase, involved in regulation or biosynthesis of electron transport chain components and acetate formation; activated by K+; utilizes NADP+ as the preferred coenzyme; constitutively expressed	other	oxidoreductase activity	mitochondrion, cytoplasm	ORF|Verified
ALD6	1.11::1.02	1.09	1.11::0.99	1.12	1.11::1.07	1.04	1.11::1.02	1.09	YPL061W	ALD6	ALD1	Cytosolic aldehyde dehydrogenase, activated by Mg2+ and utilizes NADP+ as the preferred coenzyme; required for conversion of acetaldehyde to acetate; constitutively expressed; locates to the mitochondrial outer surface upon oxidative stress	cofactor metabolic process, nucleobase-containing small molecule metabolic process, response to osmotic stress	oxidoreductase activity	mitochondrion, cytoplasm	ORF|Verified
ALE1	0.84::0.96	0.87	0.84::0.96	0.87	0.84::0.80	1.04	0.84::0.91	0.92	YOR175C	ALE1	LCA1|LPT1|SLC4	Broad-specificity lysophospholipid acyltransferase, part of MBOAT family of membrane-bound O-acyltransferases; key component of Lands cycle; may have role in fatty acid exchange at sn-2 position of mature glycerophospholipids	lipid metabolic process	transferase activity, transferring acyl groups	membrane, membrane fraction, ribosome, endoplasmic reticulum, cytoplasm	ORF|Verified
ALF1	0.72::0.68	1.07	0.72::0.62	1.16	0.72::0.69	1.06	0.72::0.82	0.88	YNL148C	ALF1	-	Alpha-tubulin folding protein, similar to mammalian cofactor B; Alf1p-GFP localizes to cytoplasmic microtubules; required for the folding of alpha-tubulin and may play an additional role in microtubule maintenance	protein folding, protein complex biogenesis	cytoskeletal protein binding	nucleus, cytoplasm	ORF|Verified
ALG12	1.04::0.96	1.09	1.04::0.87	1.2	1.04::0.97	1.08	1.04::1.30	0.8	YNR030W	ALG12	ECM39	Alpha-1,6-mannosyltransferase localized to the ER; responsible for the addition of the alpha-1,6 mannose to dolichol-linked Man7GlcNAc2, acts in the dolichol pathway for N-glycosylation	protein glycosylation, carbohydrate metabolic process, oligosaccharide metabolic process	transferase activity, transferring glycosyl groups	membrane, endoplasmic reticulum, cytoplasm	ORF|Verified
ALG3	0.85::0.94	0.91	0.85::0.92	0.93	0.85::0.97	0.87	0.85::1.04	0.82	YBL082C	ALG3	RHK1	Dolichol-P-Man dependent alpha(1-3) mannosyltransferase, involved in the synthesis of dolichol-linked oligosaccharide donor for N-linked glycosylation of proteins	carbohydrate metabolic process, protein glycosylation, lipid metabolic process, oligosaccharide metabolic process	transferase activity, transferring glycosyl groups	membrane, endoplasmic reticulum, cytoplasm	ORF|Verified
ALG5	1.00::1.08	0.92	1.00::0.97	1.03	1.00::1.15	0.86	n/a	n/a	YPL227C	ALG5	-	UDP-glucose:dolichyl-phosphate glucosyltransferase, involved in asparagine-linked glycosylation in the endoplasmic reticulum	protein glycosylation, carbohydrate metabolic process	transferase activity, transferring glycosyl groups	membrane, endomembrane system, endoplasmic reticulum, cytoplasm	ORF|Verified
ALG6	0.90::0.92	0.98	0.90::0.95	0.95	0.90::0.78	1.16	0.90::0.59	1.52	YOR002W	ALG6	-	Alpha 1,3 glucosyltransferase, involved in transfer of oligosaccharides from dolichyl pyrophosphate to asparagine residues of proteins during N-linked protein glycosylation; mutations in human ortholog are associated with disease	carbohydrate metabolic process, generation of precursor metabolites and energy, cellular respiration, protein glycosylation, lipid metabolic process, oligosaccharide metabolic process	transferase activity, transferring glycosyl groups	membrane, endoplasmic reticulum, cytoplasm	ORF|Verified
ALG8	0.85::0.99	0.86	0.85::0.92	0.92	0.85::0.80	1.06	0.85::0.67	1.26	YOR067C	ALG8	YOR29-18	Glucosyl transferase, involved in N-linked glycosylation; adds glucose to the dolichol-linked oligosaccharide precursor prior to transfer to protein during lipid-linked oligosaccharide biosynthesis; similar to Alg6p	carbohydrate metabolic process, protein glycosylation, lipid metabolic process, oligosaccharide metabolic process	transferase activity, transferring glycosyl groups	endomembrane system, membrane, endoplasmic reticulum, cytoplasm	ORF|Verified
ALG9	1.20::1.12	1.06	1.20::1.12	1.06	1.20::1.18	1.02	1.20::1.00	1.2	YNL219C	ALG9	-	Mannosyltransferase, involved in N-linked glycosylation; catalyzes the transfer of mannose from Dol-P-Man to lipid-linked oligosaccharides; mutation of the human ortholog causes type 1 congenital disorders of glycosylation	protein glycosylation, carbohydrate metabolic process, oligosaccharide metabolic process	transferase activity, transferring glycosyl groups	membrane, endoplasmic reticulum, cytoplasm	ORF|Verified
ALK1	0.74::0.94	0.78	0.74::0.97	0.76	0.74::0.78	0.95	0.74::0.92	0.81	YGL021W	ALK1	-	Protein kinase; accumulation and phosphorylation are periodic during the cell cycle; phosphorylated in response to DNA damage; contains characteristic motifs for degradation via the APC pathway; similar to Alk2p and to mammalian haspins	mitotic cell cycle, protein phosphorylation, organelle fission	kinase activity	cellular_component	ORF|Verified
ALK2	1.26::1.28	0.99	1.26::1.20	1.05	1.26::1.10	1.15	1.26::1.42	0.89	YBL009W	ALK2	-	Protein kinase; accumulation and phosphorylation are periodic during the cell cycle; phosphorylated in response to DNA damage; contains characteristic motifs for degradation via the APC pathway; similar to Alk1p and to mammalian haspins	mitotic cell cycle, meiotic cell cycle, protein phosphorylation, organelle fission	kinase activity	cellular_component	ORF|Verified
ALO1	0.93::1.04	0.9	0.93::1.01	0.92	0.93::0.92	1.01	0.93::0.99	0.94	YML086C	ALO1	-	D-Arabinono-1,4-lactone oxidase, catalyzes the final step in biosynthesis of dehydro-D-arabinono-1,4-lactone, which is protective against oxidative stress	response to oxidative stress, response to chemical stimulus	oxidoreductase activity	membrane, mitochondrial envelope, mitochondrion, cytoplasm	ORF|Verified
ALP1	1.01::1.03	0.98	1.01::1.14	0.88	1.01::0.95	1.06	n/a	n/a	YNL270C	ALP1	APL1	Arginine transporter; expression is normally very low and it is unclear what conditions would induce significant expression	amino acid transport	transmembrane transporter activity	membrane, plasma membrane	ORF|Verified
ALR2	1.03::1.14	0.9	1.03::1.13	0.91	1.03::0.96	1.07	1.03::1.05	0.98	YFL050C	ALR2	-	Probable Mg(2+) transporter; overexpression confers increased tolerance to Al(3+) and Ga(3+) ions; plays a role in regulating Ty1 transposition	transmembrane transport, ion transport	transmembrane transporter activity	membrane, plasma membrane	ORF|Verified
ALT1	0.46::0.58	0.79	0.46::0.62	0.73	0.46::0.60	0.76	0.46::0.21	2.18	YLR089C	ALT1	-	Alanine transaminase (glutamic pyruvic transaminase); involved in alanine biosynthetic and catabolic processes; the authentic, non-tagged protein is detected in highly purified mitochondria in high-throughput studies	cellular amino acid metabolic process	other	mitochondrion, cytoplasm	ORF|Uncharacterized
ALT2	n/a	n/a	1.04::1.18	0.88	1.04::1.10	0.94	n/a	n/a	YDR111C	ALT2	-	Putative alanine transaminase (glutamic pyruvic transaminase)	biological_process	other	nucleus, cytoplasm	ORF|Uncharacterized
ALY1	1.28::1.22	1.05	1.28::1.23	1.04	1.28::1.09	1.17	1.28::1.16	1.1	YKR021W	ALY1	ART6	Alpha arrestin that controls nutrient-mediated intracellular sorting of permease Gap1p; interacts with AP-1 subunit Apl4p; may regulate endocytosis of plasma membrane proteins by recruiting ubiquitin ligase Rsp5p to plasma membrane targets	membrane invagination, regulation of transport, endocytosis	enzyme binding	cytoplasm	ORF|Uncharacterized
ALY2	1.14::1.15	0.99	1.14::1.06	1.07	1.14::0.96	1.19	1.14::0.96	1.18	YJL084C	ALY2	ART3	Alpha arrestin that controls nutrient-mediated intracellular sorting of permease Gap1p; interacts with AP-1 subunit Apl4p; phosphorylated by Npr1p and also by cyclin-CDK complex Pcl7p-Pho85p; promotes endocytosis of plasma membrane proteins	membrane invagination, regulation of transport, endocytosis	enzyme binding, protein binding, bridging	cytoplasm	ORF|Verified
AMA1	0.83::0.92	0.9	0.83::0.91	0.91	0.83::0.81	1.03	0.83::1.07	0.78	YGR225W	AMA1	SPO70	Activator of meiotic anaphase promoting complex (APC/C); Cdc20p family member; required for initiation of spore wall assembly; required for Clb1p degradation during meiosis	meiotic cell cycle, sporulation, cell wall organization or biogenesis	enzyme regulator activity	nucleus	ORF|Verified
AMD1	0.42::0.47	0.88	0.42::0.55	0.76	0.42::0.55	0.76	0.42::0.70	0.59	YML035C	AMD1	AMD3	AMP deaminase, tetrameric enzyme that catalyzes the deamination of AMP to form IMP and ammonia; may be involved in regulation of intracellular adenine nucleotide pools	nucleobase-containing small molecule metabolic process	hydrolase activity, acting on carbon-nitrogen (but not peptide) bonds	cytoplasm	ORF|Verified
AMD2	0.96::0.90	1.07	0.96::1.02	0.94	0.96::0.99	0.97	0.96::1.01	0.95	YDR242W	AMD2	-	Putative amidase	biological_process	hydrolase activity, acting on carbon-nitrogen (but not peptide) bonds	cellular_component	ORF|Verified
AMD2	0.95::1.03	0.93	0.95::0.98	0.97	0.95::1.02	0.93	0.95::1.05	0.91	YDR242W	AMD2	-	Putative amidase	biological_process	hydrolase activity, acting on carbon-nitrogen (but not peptide) bonds	cellular_component	ORF|Verified
AMN1	1.00::1.10	0.9	1.00::1.07	0.93	1.00::1.02	0.97	1.00::1.06	0.94	YBR158W	AMN1	CST13|ICS4	Protein required for daughter cell separation, multiple mitotic checkpoints, and chromosome stability; contains 12 degenerate leucine-rich repeat motifs; expression is induced by the Mitotic Exit Network (MEN)	mitotic cell cycle, regulation of cell cycle	other	cellular bud, nucleus, cytoplasm	ORF|Verified
AMS1	0.96::0.98	0.99	0.96::0.99	0.97	0.96::1.00	0.96	0.96::1.02	0.95	YGL156W	AMS1	-	Vacuolar alpha mannosidase, involved in free oligosaccharide (fOS) degradation; delivered to the vacuole in a novel pathway separate from the secretory pathway	carbohydrate metabolic process, oligosaccharide metabolic process	hydrolase activity, acting on glycosyl bonds	membrane, vacuole, cytoplasm	ORF|Verified
ANB1	1.16::1.01	1.14	1.16::1.09	1.06	1.16::1.07	1.08	1.16::0.94	1.23	YJR047C	ANB1	eIF-5A|TIF51B|HYP1	Translation elongation factor eIF-5A, previously thought to function in translation initiation; similar to and functionally redundant with Hyp2p; undergoes an essential hypusination modification; expressed under anaerobic conditions	regulation of translation, translational elongation	RNA binding, translation factor activity, nucleic acid binding	ribosome, cytoplasm	ORF|Verified
ANP1	0.65::0.53	1.22	0.65::0.65	0.99	0.65::0.31	2.08	0.65::0.10	6.47	YEL036C	ANP1	MNN8|GEM3	Subunit of the alpha-1,6 mannosyltransferase complex; type II membrane protein; has a role in retention of glycosyltransferases in the Golgi; involved in osmotic sensitivity and resistance to aminonitrophenyl propanediol	protein glycosylation, carbohydrate metabolic process	transferase activity, transferring glycosyl groups	cytoplasm, Golgi apparatus	ORF|Verified
ANS1	0.89::0.97	0.92	0.89::0.99	0.9	0.89::0.96	0.92	0.89::1.01	0.88	YHR126C	ANS1	-	Putative protein of unknown function; transcription dependent upon Azf1p	biological_process	molecular_function	cellular_component	ORF|Uncharacterized
ANT1	0.95::0.83	1.15	0.95::0.97	0.98	0.95::0.97	0.98	0.95::0.89	1.07	YPR128C	ANT1	-	Peroxisomal adenine nucleotide transporter; involved in beta-oxidation of medium-chain fatty acid; required for peroxisome proliferation	lipid metabolic process, transmembrane transport, peroxisome organization, nucleobase-containing compound transport	transmembrane transporter activity	peroxisome, membrane, cytoplasm	ORF|Verified
APA1	0.92::0.96	0.96	0.92::0.99	0.93	0.92::1.01	0.91	0.92::1.03	0.89	YCL050C	APA1	DTP1	Diadenosine 5',5''-P1,P4-tetraphosphate phosphorylase I (AP4A phosphorylase), involved in catabolism of bis(5'-nucleosidyl) tetraphosphates; has similarity to Apa2p	nucleobase-containing small molecule metabolic process	other	nucleus, cytoplasm	ORF|Verified
APA2	0.97::0.98	0.99	0.97::1.12	0.87	0.97::1.06	0.92	0.97::1.00	0.97	YDR530C	APA2	-	Diadenosine 5',5''-P1,P4-tetraphosphate phosphorylase II (AP4A phosphorylase), involved in catabolism of bis(5'-nucleosidyl) tetraphosphates; has similarity to Apa1p	nucleobase-containing small molecule metabolic process	other	nucleus, cytoplasm	ORF|Verified
APC9	1.11::0.87	1.27	1.11::0.85	1.31	1.11::1.00	1.11	1.11::0.12	9.2	YLR102C	APC9	-	Subunit of the Anaphase-Promoting Complex/Cyclosome (APC/C), which is a ubiquitin-protein ligase required for degradation of anaphase inhibitors, including mitotic cyclins, during the metaphase/anaphase transition	chromatin organization, protein modification by small protein conjugation or removal	ligase activity	nucleus	ORF|Verified
APD1	1.07::1.11	0.97	1.07::0.97	1.11	1.07::0.98	1.1	1.07::1.01	1.06	YBR151W	APD1	-	Protein of unknown function, required for normal localization of actin patches and for normal tolerance of sodium ions and hydrogen peroxide; localizes to both cytoplasm and nucleus	biological_process	molecular_function	nucleus, cytoplasm	ORF|Verified
APE2	0.91::0.94	0.97	0.91::0.89	1.02	0.91::0.97	0.94	0.91::0.93	0.98	YKL157W	APE2	YKL158W|LAP1	Aminopeptidase yscII; may have a role in obtaining leucine from dipeptide substrates; sequence coordinates have changed since RT-PCR analysis showed that the adjacent ORF YKL158W comprises the 5' exon of APE2/YKL157W	other	peptidase activity	extracellular region, mitochondrion, cytoplasm	ORF|Verified
APE2	0.94::1.08	0.87	0.94::0.90	1.04	0.94::1.04	0.9	0.94::0.96	0.97	YKL157W	APE2	YKL158W|LAP1	Aminopeptidase yscII; may have a role in obtaining leucine from dipeptide substrates; sequence coordinates have changed since RT-PCR analysis showed that the adjacent ORF YKL158W comprises the 5' exon of APE2/YKL157W	other	peptidase activity	extracellular region, mitochondrion, cytoplasm	ORF|Verified
APE3	1.19::0.99	1.2	1.19::0.88	1.35	1.19::1.09	1.09	1.19::1.16	1.02	YBR286W	APE3	APY1	Vacuolar aminopeptidase Y, processed to mature form by Prb1p	other	peptidase activity	vacuole, cytoplasm	ORF|Verified
APE4	0.70::0.94	0.75	0.70::0.93	0.76	0.70::0.91	0.77	0.70::0.88	0.8	YHR113W	APE4	-	Cytoplasmic aspartyl aminopeptidase that may also function in the vacuole; CVT pathway cargo protein; cleaves unblocked N-terminal acidic amino acids from peptide substrates; forms a 12-subunit homo-oligomer; M18 metalloprotease family	other	peptidase activity	vacuole, ribosome, cytoplasm	ORF|Verified
API2	0.93::0.92	1.01	0.93::0.93	0.99	0.93::1.06	0.88	0.93::0.89	1.04	YDR525W	API2	-	Dubious open reading frame, unlikely to encode a protein; not conserved in closely related Saccharomyces species; 26% of ORF overlaps the dubious ORF YDR524C-A; insertion mutation in a cdc34-2 mutant background causes altered bud morphology	biological_process	molecular_function	cellular_component	-
APJ1	0.96::0.96	1	0.96::0.83	1.15	0.96::0.94	1.02	0.96::0.92	1.04	YNL077W	APJ1	-	Putative chaperone of the HSP40 (DNAJ) family; overexpression interferes with propagation of the [Psi+] prion; the authentic, non-tagged protein is detected in highly purified mitochondria in high-throughput studies	biological_process	unfolded protein binding	nucleus, mitochondrion, cytoplasm	ORF|Verified
APL1	0.73::0.99	0.74	0.73::1.00	0.73	0.73::0.94	0.78	0.73::1.17	0.63	YJR005W	APL1	YAP80	Beta-adaptin, large subunit of the clathrin associated protein complex (AP-2); involved in vesicle mediated transport; similar to mammalian beta-chain of the clathrin associated protein complex	other	molecular_function	membrane, cytoplasmic membrane-bounded vesicle, endomembrane system, plasma membrane, cytoplasm	ORF|Verified
APL3	1.10::1.16	0.95	1.10::1.09	1.01	1.10::1.13	0.97	1.10::1.29	0.86	YBL037W	APL3	-	Alpha-adaptin, large subunit of the clathrin associated protein complex (AP-2); involved in vesicle mediated transport	other	molecular_function	membrane, cytoplasmic membrane-bounded vesicle, endomembrane system, plasma membrane, cytoplasm	ORF|Verified
APL4	1.19::1.23	0.97	1.19::1.14	1.05	1.19::1.22	0.98	1.19::1.04	1.14	YPR029C	APL4	-	Gamma-adaptin, large subunit of the clathrin-associated protein (AP-1) complex; binds clathrin; involved in vesicle mediated transport	Golgi vesicle transport	other	membrane, cytoplasmic membrane-bounded vesicle, endomembrane system, cytoplasm, Golgi apparatus	ORF|Verified
APL5	1.00::1.11	0.89	1.00::1.09	0.92	1.00::0.94	1.06	1.00::0.10	9.96	YPL195W	APL5	YKS4	Delta adaptin-like subunit of the clathrin associated protein complex (AP-3); functions in transport of alkaline phosphatase to the vacuole via the alternate pathway, suppressor of loss of casein kinase 1 function	Golgi vesicle transport	other	membrane, cytoplasm	ORF|Verified
APL6	1.09::0.93	1.17	1.09::0.96	1.13	1.09::0.83	1.3	n/a	n/a	YGR261C	APL6	YKS5	Beta3-like subunit of the yeast AP-3 complex; functions in transport of alkaline phosphatase to the vacuole via the alternate pathway; exists in both cytosolic and peripherally associated membrane-bound pools	Golgi vesicle transport	molecular_function	membrane, cytoplasm	ORF|Verified
APM1	0.92::0.94	0.98	0.92::1.01	0.91	0.92::0.84	1.09	0.92::0.82	1.12	YPL259C	APM1	YAP54	Mu1-like medium subunit of the clathrin-associated protein complex (AP-1); binds clathrin; involved in clathrin-dependent Golgi protein sorting	Golgi vesicle transport	other	membrane, cytoplasmic membrane-bounded vesicle, endomembrane system, cytoplasm, Golgi apparatus	ORF|Verified
APM2	1.12::1.06	1.06	1.12::1.06	1.05	1.12::1.09	1.03	1.12::1.04	1.08	YHL019C	APM2	-	Protein of unknown function, homologous to the medium chain of mammalian clathrin-associated protein complex; involved in vesicular transport	Golgi vesicle transport	other	membrane, cytoplasmic membrane-bounded vesicle, endomembrane system, cytoplasm, Golgi apparatus	ORF|Verified
APM3	0.87::0.90	0.97	0.87::0.83	1.06	0.87::0.62	1.41	0.87::0.28	3.15	YBR288C	APM3	YKS6	Mu3-like subunit of the clathrin associated protein complex (AP-3); functions in transport of alkaline phosphatase to the vacuole via the alternate pathway	Golgi vesicle transport	molecular_function	membrane, cytoplasm	ORF|Verified
APM4	1.09::1.02	1.07	1.09::1.08	1.01	1.09::1.07	1.02	1.09::1.04	1.05	YOL062C	APM4	AMP1	Mu2-like subunit of the clathrin associated protein complex (AP-2); involved in vesicle transport	other	molecular_function	membrane, cytoplasmic membrane-bounded vesicle, endomembrane system, plasma membrane, cytoplasm	ORF|Verified
APN1	0.27::0.29	0.93	0.27::0.28	0.99	0.27::0.35	0.77	n/a	n/a	YKL114C	APN1	-	Major apurinic/apyrimidinic endonuclease, 3'-repair diesterase involved in repair of DNA damage by oxidation and alkylating agents; also functions as a 3'-5' exonuclease to repair 7,8-dihydro-8-oxodeoxyguanosine	response to DNA damage stimulus, DNA repair	lyase activity, nuclease activity	nucleus, mitochondrion, cytoplasm	ORF|Verified
APN2	0.76::0.79	0.96	0.76::0.73	1.04	0.76::0.65	1.16	0.76::0.39	1.93	YBL019W	APN2	ETH1	Class II abasic (AP) endonuclease involved in repair of DNA damage; homolog of human HAP1 and E. coli exoIII	response to DNA damage stimulus, DNA repair	lyase activity, nuclease activity	nucleus	ORF|Verified
APP1	0.98::1.04	0.94	0.98::1.06	0.93	0.98::0.95	1.04	0.98::0.95	1.03	YNL094W	APP1	-	Protein of unknown function, interacts with Rvs161p and Rvs167p; computational analysis of protein-protein interactions in large-scale studies suggests a possible role in actin filament organization	cytoskeleton organization	molecular_function	cell cortex, cytoskeleton, cytoplasm	ORF|Verified
APQ12	0.90::0.85	1.07	0.90::0.81	1.12	0.90::0.79	1.14	0.90::0.47	1.92	YIL040W	APQ12	-	Protein required for nuclear envelope morphology, nuclear pore complex localization, mRNA export from the nucleus; exhibits synthetic lethal genetic interactions with genes involved in lipid metabolism	nucleobase-containing compound transport, lipid metabolic process, nuclear transport, nucleus organization	molecular_function	nucleus, endomembrane system, endoplasmic reticulum, cytoplasm	ORF|Verified
APQ13	0.36::0.32	1.11	0.36::0.29	1.24	0.36::0.53	0.68	0.36::0.66	0.55	YJL075C	APQ13	-	Dubious open reading frame, unlikely to encode a protein; not conserved in closely related Saccharomyces species; 85% of ORF overlaps the verified gene NET1; null mutant is sensitive to sorbate	biological_process	molecular_function	cellular_component	-
APS1	1.05::1.01	1.05	1.05::1.06	0.99	1.05::0.98	1.08	1.05::1.14	0.93	YLR170C	APS1	YAP19	Small subunit of the clathrin-associated adaptor complex AP-1, which is involved in protein sorting at the trans-Golgi network; homolog of the sigma subunit of the mammalian clathrin AP-1 complex	Golgi vesicle transport	other	membrane, cytoplasmic membrane-bounded vesicle, endomembrane system, cytoplasm, Golgi apparatus	ORF|Verified
APS2	0.92::0.99	0.93	0.92::0.92	1	0.92::1.03	0.89	0.92::1.05	0.88	YJR058C	APS2	YAP17	Small subunit of the clathrin-associated adaptor complex AP-2, which is involved in protein sorting at the plasma membrane; related to the sigma subunit of the mammalian plasma membrane clathrin-associated protein (AP-2) complex	other	molecular_function	membrane, cytoplasmic membrane-bounded vesicle, endomembrane system, plasma membrane, cytoplasm	ORF|Verified
APS3	n/a	n/a	1.10::1.05	1.04	1.10::0.67	1.64	1.10::0.49	2.24	YJL024C	APS3	YKS7	Small subunit of the clathrin-associated adaptor complex AP-3, which is involved in vacuolar protein sorting; related to the sigma subunit of the mammalian clathrin AP-3 complex; suppressor of loss of casein kinase 1 function	Golgi vesicle transport	molecular_function	membrane, cytoplasm	ORF|Verified
APT1	0.90::0.89	1.01	0.90::0.83	1.09	0.90::0.73	1.23	0.90::0.90	1	YML022W	APT1	-	Adenine phosphoribosyltransferase, catalyzes the formation of AMP from adenine and 5-phosphoribosylpyrophosphate; involved in the salvage pathway of purine nucleotide biosynthesis	nucleobase-containing small molecule metabolic process	transferase activity, transferring glycosyl groups	nucleus, cytoplasm	ORF|Verified
APT2	1.09::1.02	1.07	1.09::0.97	1.13	1.09::1.11	0.98	1.09::1.10	1	YDR441C	APT2	-	Apparent pseudogene, not transcribed or translated under normal conditions; encodes a protein with similarity to adenine phosphoribosyltransferase, but artificially expressed protein exhibits no enzymatic activity	biological_process	transferase activity, transferring glycosyl groups, molecular_function	cytoplasm	ORF|Verified
AQR1	0.99::1.07	0.93	0.99::1.08	0.92	0.99::0.97	1.03	0.99::1.02	0.98	YNL065W	AQR1	-	Plasma membrane multidrug transporter of the major facilitator superfamily, confers resistance to short-chain monocarboxylic acids and quinidine; involved in the excretion of excess amino acids	transmembrane transport, amino acid transport, response to chemical stimulus	transmembrane transporter activity	membrane, plasma membrane	ORF|Verified
AQY1	0.97::1.11	0.87	0.97::1.15	0.84	0.97::1.00	0.97	0.97::0.93	1.04	YPR192W	AQY1	-	Spore-specific water channel that mediates the transport of water across cell membranes, developmentally controlled; may play a role in spore maturation, probably by allowing water outflow, may be involved in freeze tolerance	sporulation	transmembrane transporter activity	membrane, plasma membrane	ORF|Verified
AQY2	1.02::0.96	1.07	1.02::0.80	1.29	1.02::1.03	0.99	1.02::0.85	1.21	YLL052C	AQY2	-	Water channel that mediates the transport of water across cell membranes, only expressed in proliferating cells, controlled by osmotic signals, may be involved in freeze tolerance; disrupted by a stop codon in many S. cerevisiae strains	other	transmembrane transporter activity	membrane, endomembrane system, endoplasmic reticulum, plasma membrane, cytoplasm	ORF|Verified
ARA1	1.01::1.01	1.01	1.01::0.99	1.03	1.01::0.99	1.02	1.01::1.24	0.82	YBR149W	ARA1	-	NADP+ dependent arabinose dehydrogenase, involved in carbohydrate metabolism; purified as homodimer; naturally occurs with a N-terminus degradation product	carbohydrate metabolic process	oxidoreductase activity	cytoplasm	ORF|Verified
ARA2	0.91::0.97	0.94	0.91::0.96	0.94	0.91::0.99	0.92	n/a	n/a	YMR041C	ARA2	-	NAD-dependent arabinose dehydrogenase, involved in biosynthesis of dehydro-D-arabinono-1,4-lactone; similar to plant L-galactose dehydrogenase	other	oxidoreductase activity	cellular_component	ORF|Verified
ARC1	0.61::0.80	0.77	0.61::0.61	1.01	0.61::0.88	0.7	0.61::1.18	0.52	YGL105W	ARC1	-	Protein that binds tRNA and methionyl- and glutamyl-tRNA synthetases (Mes1p and Gus1p), delivering tRNA to them, stimulating catalysis, and ensuring their localization to the cytoplasm; also binds quadruplex nucleic acids	tRNA aminoacylation for protein translation, cellular amino acid metabolic process	RNA binding, lipid binding, enzyme regulator activity	cytoplasm	ORF|Verified
ARC18	0.83::0.76	1.1	0.83::0.49	1.71	0.83::0.69	1.21	0.83::0.58	1.42	YLR370C	ARC18	-	Subunit of the ARP2/3 complex, which is required for the motility and integrity of cortical actin patches	organelle inheritance, mitochondrion organization, cytoskeleton organization	molecular_function	cytoskeleton, mitochondrion, cytoplasm	ORF|Verified
ARD1	1.18::0.94	1.25	1.18::0.89	1.32	1.18::1.11	1.06	1.18::0.58	2.03	YHR013C	ARD1	NAA10	Subunit of N-terminal acetyltransferase NatA (Nat1p, Ard1p, Nat5p); acetylates many proteins and thus affects telomeric silencing, cell cycle, heat-shock resistance, mating, and sporulation; human Ard1p levels are elevated in cancer cells	peptidyl-amino acid modification, protein acylation, chromatin organization, histone modification	transferase activity, transferring acyl groups	ribosome, cytoplasm	ORF|Verified
ARE1	1.09::1.16	0.94	n/a	n/a	1.09::1.13	0.96	n/a	n/a	YCR048W	ARE1	SAT2	Acyl-CoA:sterol acyltransferase, isozyme of Are2p; endoplasmic reticulum enzyme that contributes the major sterol esterification activity in the absence of oxygen	lipid metabolic process	transferase activity, transferring acyl groups	membrane, endoplasmic reticulum, cytoplasm	ORF|Verified
ARE2	1.01::0.99	1.02	1.01::1.11	0.92	1.01::1.07	0.94	1.01::0.96	1.06	YNR019W	ARE2	SAT1	Acyl-CoA:sterol acyltransferase, isozyme of Are1p; endoplasmic reticulum enzyme that contributes the major sterol esterification activity in the presence of oxygen	lipid metabolic process	transferase activity, transferring acyl groups	membrane, endoplasmic reticulum, cytoplasm	ORF|Verified
ARF1	0.86::0.98	0.88	0.86::0.98	0.88	0.86::0.78	1.11	0.86::0.74	1.16	YDL192W	ARF1	-	ADP-ribosylation factor, GTPase of the Ras superfamily involved in regulation of coated vesicle formation in intracellular trafficking within the Golgi; functionally interchangeable with Arf2p	Golgi vesicle transport, response to starvation	GTPase activity	cytoplasmic membrane-bounded vesicle, cytoplasm, Golgi apparatus	ORF|Verified
ARF2	1.07::1.19	0.89	1.07::1.05	1.02	1.07::1.00	1.07	1.07::0.99	1.07	YDL137W	ARF2	-	ADP-ribosylation factor, GTPase of the Ras superfamily involved in regulation of coated formation vesicles in intracellular trafficking within the Golgi; functionally interchangeable with Arf1p	Golgi vesicle transport, response to starvation	GTPase activity	cytoplasmic membrane-bounded vesicle, cytoplasm, Golgi apparatus	ORF|Verified
ARF3	0.98::1.08	0.91	0.98::1.00	0.98	0.98::1.02	0.96	0.98::1.19	0.82	YOR094W	ARF3	ARL2	Glucose-repressible ADP-ribosylation factor, GTPase of the Ras superfamily involved in development of polarity; also has mRNA binding activity	cytoskeleton organization, cytokinesis, lipid metabolic process, membrane invagination, endocytosis	RNA binding, GTPase activity, mRNA binding	cellular bud, site of polarized growth	ORF|Verified
ARG1	1.14::1.08	1.05	1.14::1.13	1.01	1.14::0.93	1.22	1.14::0.57	2	YOL058W	ARG1	ARG10	Arginosuccinate synthetase, catalyzes the formation of L-argininosuccinate from citrulline and L-aspartate in the arginine biosynthesis pathway; potential Cdc28p substrate	cellular amino acid metabolic process	ligase activity	cytoplasm	ORF|Verified
ARG2	1.11::0.94	1.19	1.11::1.05	1.06	1.11::0.96	1.16	1.11::0.92	1.21	YJL071W	ARG2	HRB574	Acetylglutamate synthase (glutamate N-acetyltransferase), mitochondrial enzyme that catalyzes the first step in the biosynthesis of the arginine precursor ornithine; forms a complex with Arg5,6p	cellular amino acid metabolic process	transferase activity, transferring acyl groups	mitochondrion, cytoplasm	ORF|Verified
ARG3	0.92::1.01	0.91	0.92::0.83	1.11	0.92::0.67	1.36	0.92::0.65	1.41	YJL088W	ARG3	argF	Ornithine carbamoyltransferase (carbamoylphosphate:L-ornithine carbamoyltransferase), catalyzes the sixth step in the biosynthesis of the arginine precursor ornithine	cellular amino acid metabolic process	other	cytoplasm	ORF|Verified
ARG4	1.23::0.96	1.28	1.23::0.86	1.42	1.23::0.92	1.33	1.23::0.80	1.54	YHR018C	ARG4	-	Argininosuccinate lyase, catalyzes the final step in the arginine biosynthesis pathway	cellular amino acid metabolic process	lyase activity	cytoplasm	ORF|Verified
ARG5,6	0.98::0.89	1.1	0.98::1.15	0.85	0.98::0.80	1.22	0.98::0.78	1.26	YER069W	ARG5,6	-	Protein that is processed in the mitochondrion to yield acetylglutamate kinase and N-acetyl-gamma-glutamyl-phosphate reductase, which catalyze the 2nd and 3rd steps in arginine biosynthesis; enzymes form a complex with Arg2p	cellular amino acid metabolic process	kinase activity, oxidoreductase activity	mitochondrion, cytoplasm	ORF|Verified
ARG7	0.86::1.01	0.85	0.86::0.98	0.88	0.86::0.96	0.89	0.86::0.87	0.99	YMR062C	ARG7	ECM40	Mitochondrial ornithine acetyltransferase, catalyzes the fifth step in arginine biosynthesis; also possesses acetylglutamate synthase activity, regenerates acetylglutamate while forming ornithine	cell wall organization or biogenesis, cellular amino acid metabolic process	transferase activity, transferring acyl groups	mitochondrion, cytoplasm	ORF|Verified
ARG80	1.03::1.05	0.98	1.03::1.07	0.96	1.03::1.02	1.01	1.03::0.98	1.05	YMR042W	ARG80	ARGRI|ARGR1	Transcription factor involved in regulation of arginine-responsive genes; acts with Arg81p and Arg82p	transcription from RNA polymerase II promoter, cellular amino acid metabolic process	DNA binding	nucleus	ORF|Verified
ARG81	0.95::0.97	0.98	0.95::0.97	0.98	0.95::0.97	0.97	0.95::0.92	1.03	YML099C	ARG81	ARGRII|ARGR2	Zinc-finger transcription factor of the Zn(2)-Cys(6) binuclear cluster domain type, involved in the regulation of arginine-responsive genes; acts with Arg80p and Arg82p	exocytosis, regulation of transport, cellular amino acid metabolic process	protein binding transcription factor activity	nucleus	ORF|Verified
ARG82	0.38::0.40	0.95	0.38::0.45	0.85	0.38::0.10	3.81	0.38::0.10	3.81	YDR173C	ARG82	ARGRIII|IPK2|ARGR3	Inositol polyphosphate multikinase (IPMK), sequentially phosphorylates Ins(1,4,5)P3 to form Ins(1,3,4,5,6)P5; also has diphosphoinositol polyphosphate synthase activity; regulates arginine-, phosphate-, and nitrogen-responsive genes	lipid metabolic process, transcription from RNA polymerase II promoter, cellular amino acid metabolic process	protein binding, bridging, kinase activity	nucleus	ORF|Verified
ARI1	1.02::1.03	0.99	1.02::1.09	0.94	1.02::1.14	0.9	1.02::1.17	0.88	YGL157W	ARI1	-	NADPH-dependent aldehyde reductase, utilizes aromatic and alophatic aldehyde substrates; member of the short-chain dehydrogenase/reductase superfamily	biological_process	oxidoreductase activity	nucleus, cytoplasm	ORF|Verified
ARK1	0.93::0.95	0.98	0.93::0.97	0.96	0.93::0.96	0.97	0.93::0.99	0.94	YNL020C	ARK1	-	Serine/threonine protein kinase involved in regulation of the cortical actin cytoskeleton; involved in control of endocytosis	protein phosphorylation, cytoskeleton organization, cytokinesis, regulation of transport, membrane invagination, endocytosis	kinase activity	cell cortex, cytoskeleton, site of polarized growth, cytoplasm	ORF|Verified
ARL1	0.91::0.87	1.04	0.91::0.89	1.03	0.91::0.68	1.34	0.91::0.46	1.97	YBR164C	ARL1	DLP2	Soluble GTPase with a role in regulation of membrane traffic; regulates potassium influx; G protein of the Ras superfamily, similar to ADP-ribosylation factor	Golgi vesicle transport, protein targeting	GTPase activity	cytoplasm, Golgi apparatus	ORF|Verified
ARL3	1.04::0.95	1.09	1.04::1.09	0.95	1.04::0.77	1.34	1.04::0.37	2.78	YPL051W	ARL3	-	GTPase of the Ras superfamily required to recruit Arl1p to the Golgi; similar to ADP-ribosylation factor	Golgi vesicle transport	GTPase activity	membrane, endomembrane system, cytoplasm, Golgi apparatus	ORF|Verified
ARN1	0.98::0.89	1.1	0.98::0.94	1.04	0.98::0.96	1.02	0.98::0.97	1.01	YHL040C	ARN1	-	Transporter, member of the ARN family of transporters that specifically recognize siderophore-iron chelates; responsible for uptake of iron bound to ferrirubin, ferrirhodin, and related siderophores	cellular ion homeostasis, ion transport	transmembrane transporter activity	membrane, cytoplasmic membrane-bounded vesicle, plasma membrane, cytoplasm	ORF|Verified
ARN2	0.87::1.02	0.86	0.87::1.00	0.87	0.87::1.00	0.87	0.87::1.00	0.87	YHL047C	ARN2	TAF1	Transporter, member of the ARN family of transporters that specifically recognize siderophore-iron chelates; responsible for uptake of iron bound to the siderophore triacetylfusarinine C	cofactor metabolic process, cellular ion homeostasis, ion transport	transmembrane transporter activity	membrane, cytoplasmic membrane-bounded vesicle, plasma membrane, cytoplasm	ORF|Verified
ARO1	0.22::0.37	0.59	0.22::0.31	0.7	n/a	n/a	n/a	n/a	YDR127W	ARO1	-	Pentafunctional arom protein, catalyzes steps 2 through 6 in the biosynthesis of chorismate, which is a precursor to aromatic amino acids	cellular amino acid metabolic process	lyase activity, kinase activity, transferase activity, transferring alkyl or aryl (other than methyl) groups, oxidoreductase activity	cytoplasm	ORF|Verified
ARO10	1.05::1.00	1.04	1.05::1.11	0.94	1.05::0.98	1.07	1.05::1.07	0.98	YDR380W	ARO10	-	Phenylpyruvate decarboxylase, catalyzes decarboxylation of phenylpyruvate to phenylacetaldehyde, which is the first specific step in the Ehrlich pathway	cellular amino acid metabolic process	lyase activity	cytoplasm	ORF|Verified
ARO2	0.68::0.72	0.94	0.68::0.53	1.3	0.68::0.24	2.88	0.68::0.13	5.1	YGL148W	ARO2	-	Bifunctional chorismate synthase and flavin reductase, catalyzes the conversion of 5-enolpyruvylshikimate 3-phosphate (EPSP) to form chorismate, which is a precursor to aromatic amino acids	cellular amino acid metabolic process	lyase activity, oxidoreductase activity	cytoplasm	ORF|Verified
ARO3	0.97::0.92	1.05	0.97::0.97	1	0.97::0.97	1	0.97::0.90	1.07	YDR035W	ARO3	-	3-deoxy-D-arabino-heptulosonate-7-phosphate (DAHP) synthase, catalyzes the first step in aromatic amino acid biosynthesis and is feedback-inhibited by phenylalanine or high concentration of tyrosine or tryptophan	cellular amino acid metabolic process	transferase activity, transferring alkyl or aryl (other than methyl) groups	nucleus, mitochondrion, cytoplasm	ORF|Verified
ARO4	0.99::1.05	0.94	0.99::0.86	1.15	0.99::0.99	1	0.99::0.84	1.18	YBR249C	ARO4	-	3-deoxy-D-arabino-heptulosonate-7-phosphate (DAHP) synthase, catalyzes the first step in aromatic amino acid biosynthesis and is feedback-inhibited by tyrosine or high concentrations of phenylalanine or tryptophan	cellular amino acid metabolic process	transferase activity, transferring alkyl or aryl (other than methyl) groups	nucleus, cytoplasm	ORF|Verified
ARO7	0.83::0.90	0.92	0.83::0.89	0.93	0.83::0.61	1.36	0.83::0.40	2.07	YPR060C	ARO7	TYR7|OSM2|HGS1	Chorismate mutase, catalyzes the conversion of chorismate to prephenate to initiate the tyrosine/phenylalanine-specific branch of aromatic amino acid biosynthesis	cellular amino acid metabolic process	isomerase activity	nucleus, cytoplasm	ORF|Verified
ARO8	0.94::1.01	0.93	0.94::1.02	0.92	0.94::0.96	0.98	0.94::0.91	1.03	YGL202W	ARO8	-	Aromatic aminotransferase I, expression is regulated by general control of amino acid biosynthesis	cellular amino acid metabolic process	other	cytoplasm	ORF|Verified
ARO80	n/a	n/a	0.95::0.96	0.99	0.95::0.90	1.06	0.95::0.76	1.25	YDR421W	ARO80	-	Zinc finger transcriptional activator of the Zn2Cys6 family; activates transcription of aromatic amino acid catabolic genes in the presence of aromatic amino acids	transcription from RNA polymerase II promoter, cellular amino acid metabolic process	DNA binding	nucleus	ORF|Verified
ARO9	1.00::0.98	1.02	1.00::1.07	0.94	1.00::1.06	0.95	1.00::0.94	1.06	YHR137W	ARO9	-	Aromatic aminotransferase II, catalyzes the first step of tryptophan, phenylalanine, and tyrosine catabolism	cellular amino acid metabolic process	other	nucleus, cytoplasm	ORF|Verified
ARP1	0.50::0.56	0.88	0.50::0.59	0.85	0.50::0.91	0.55	0.50::1.05	0.47	YHR129C	ARP1	ACT5	Actin-related protein of the dynactin complex; required for spindle orientation and nuclear migration; putative ortholog of mammalian centractin	mitotic cell cycle, cytoskeleton organization	structural molecule activity	cell cortex, cytoskeleton, microtubule organizing center, cytoplasm	ORF|Verified
ARP6	0.91::0.86	1.06	0.91::0.74	1.23	0.91::0.73	1.24	0.91::0.36	2.52	YLR085C	ARP6	-	Actin-related protein that binds nucleosomes; a component of the SWR1 complex, which exchanges histone variant H2AZ (Htz1p) for chromatin-bound histone H2A	chromatin organization	other	nucleus, chromosome, cytoplasm	ORF|Verified
ARP8	0.58::0.74	0.78	0.58::0.46	1.24	0.58::0.62	0.93	0.58::0.31	1.86	YOR141C	ARP8	-	Nuclear actin-related protein involved in chromatin remodeling, component of chromatin-remodeling enzyme complexes; has mRNA binding activity	response to DNA damage stimulus, chromatin organization, DNA recombination	RNA binding, mRNA binding, helicase activity, ATPase activity	nucleus, chromosome	ORF|Verified
ARR1	0.98::0.90	1.1	0.98::0.92	1.07	0.98::1.05	0.94	0.98::1.04	0.95	YPR199C	ARR1	ACR1|YAP8	Transcriptional activator of the basic leucine zipper (bZIP) family, required for transcription of genes involved in resistance to arsenic compounds	transcription from RNA polymerase II promoter, response to chemical stimulus	DNA binding	nucleus, cytoplasm	ORF|Verified
ARR2	1.04::0.96	1.09	1.04::1.02	1.02	1.04::0.95	1.09	1.04::1.05	0.99	YPR200C	ARR2	ACR2	Arsenate reductase required for arsenate resistance; converts arsenate to arsenite which can then be exported from cells by Arr3p	response to chemical stimulus	oxidoreductase activity	cellular_component	ORF|Verified
ARR3	1.09::1.03	1.06	1.09::1.03	1.06	1.09::0.96	1.13	1.09::1.10	0.99	YPR201W	ARR3	ACR3	Plasma membrane metalloid/H+ antiporter; transports arsenite and antimonite; required for resistance to arsenic compounds; transcription is activated by Arr1p in the presence of arsenite	ion transport	transmembrane transporter activity	membrane, plasma membrane	ORF|Verified
ART10	1.01::0.94	1.08	1.01::0.91	1.11	1.01::1.04	0.97	1.01::0.99	1.02	YLR392C	ART10	-	Protein of unknown function that contains 2 PY motifs and is ubiquinated by Rsp5p; overexpression confers resistance to arsenite; green fluorescent protein (GFP)-fusion protein localizes it to the cytoplasm; non-essential gene	biological_process	molecular_function	cytoplasm	ORF|Uncharacterized
ART5	1.06::1.08	0.98	1.06::0.91	1.16	1.06::1.14	0.92	1.06::1.00	1.06	YGR068C	ART5	-	Protein proposed to regulate the endocytosis of plasma membrane proteins by recruiting the ubiquitin ligase Rsp5p to its target in the plasma membrane	membrane invagination, endocytosis	enzyme binding	cellular_component	ORF|Uncharacterized
ARV1	0.38::0.46	0.82	0.38::0.36	1.05	0.38::0.16	2.35	0.38::0.10	3.78	YLR242C	ARV1	-	Protein functioning in transport of glycosylphosphatidylinositol intermediates into ER lumen; required for normal intracellular sterol distribution; human ARV1 required for normal cholesterol and bile acid homeostasis; similar to Nup120p	response to chemical stimulus, lipid metabolic process, lipid transport, conjugation, signaling	molecular_function	membrane, endoplasmic reticulum, Golgi apparatus, cytoplasm	ORF|Verified
ARX1	0.82::0.83	0.99	0.82::0.80	1.03	0.82::0.80	1.02	0.82::0.79	1.04	YDR101C	ARX1	-	Shuttling pre-60S factor; involved in the biogenesis of ribosomal large subunit biogenesis; interacts directly with Alb1; responsible for Tif6 recycling defects in absence of Rei1; associated with the ribosomal export complex	ribosomal large subunit biogenesis	molecular_function	nucleus, ribosome, cytoplasm	ORF|Verified
ASC1	0.65::0.57	1.14	0.65::0.66	0.98	0.65::0.67	0.96	0.65::0.18	3.62	YMR116C	ASC1	NAD1|CPC2	G-protein beta subunit and guanine nucleotide dissociation inhibitor for Gpa2p; ortholog of RACK1 that inhibits translation; core component of the small (40S) ribosomal subunit; represses Gcn4p in the absence of amino acid starvation	regulation of translation, invasive growth in response to glucose limitation, response to chemical stimulus, signaling	enzyme regulator activity, signal transducer activity	ribosome, cytoplasm	ORF|Verified
ASE1	0.91::1.05	0.87	0.91::0.78	1.16	0.91::1.16	0.78	0.91::1.15	0.79	YOR058C	ASE1	YOR29-09	Mitotic spindle midzone localized microtubule-associated protein (MAP) family member; required for spindle elongation and stabilization; undergoes cell cycle-regulated degradation by anaphase promoting complex; potential Cdc28p substrate	mitotic cell cycle, organelle fission, cytoskeleton organization, regulation of organelle organization, organelle assembly, cytokinesis, protein complex biogenesis, regulation of cell cycle	cytoskeletal protein binding	nucleus, cytoskeleton	ORF|Verified
ASF1	0.60::0.73	0.82	0.60::0.73	0.83	0.60::0.77	0.78	0.60::0.65	0.93	YJL115W	ASF1	CIA1	Nucleosome assembly factor, involved in chromatin assembly and disassembly, anti-silencing protein that causes derepression of silent loci when overexpressed; plays a role in regulating Ty1 transposition	peptidyl-amino acid modification, protein acylation, chromatin organization, regulation of organelle organization, histone modification, regulation of protein modification process, transcription from RNA polymerase II promoter	histone binding	nucleus	ORF|Verified
ASF2	1.04::0.81	1.28	1.04::0.94	1.1	1.04::0.97	1.07	1.04::1.17	0.89	YDL197C	ASF2	-	Anti-silencing protein that causes derepression of silent loci when overexpressed	other	molecular_function	nucleus, chromosome	ORF|Verified
ASG1	1.00::0.98	1.02	1.00::0.97	1.03	1.00::0.96	1.04	1.00::0.83	1.21	YIL130W	ASG1	-	Zinc cluster protein proposed to function as a transcriptional regulator involved in the stress response; null mutants have a respiratory deficiency, calcofluor white sensitivity and slightly increased cycloheximide resistance	biological_process	DNA binding	nucleus	ORF|Verified
ASG7	1.04::1.10	0.95	1.04::0.63	1.65	1.04::0.88	1.18	n/a	n/a	YJL170C	ASG7	-	Protein that regulates signaling from a G protein beta subunit Ste4p and its relocalization within the cell; specific to a-cells and induced by alpha-factor	conjugation	molecular_function	membrane, plasma membrane	ORF|Verified
ASH1	0.97::0.85	1.15	0.97::1.05	0.93	0.97::0.98	1	0.97::1.10	0.89	YKL185W	ASH1	-	Zinc-finger inhibitor of HO transcription; mRNA is localized and translated in the distal tip of anaphase cells, resulting in accumulation of Ash1p in daughter cell nuclei and inhibition of HO expression; potential Cdc28p substrate	mitotic cell cycle, pseudohyphal growth, regulation of DNA metabolic process, transcription from RNA polymerase II promoter, regulation of cell cycle	nucleic acid binding transcription factor activity, DNA binding	cellular bud, nucleus, chromosome	ORF|Verified
ASI1	0.96::1.03	0.93	0.96::1.29	0.74	0.96::0.94	1.02	0.96::0.95	1.01	YMR119W	ASI1	-	Putative integral membrane E3 ubiquitin ligase; acts with Asi2p and Asi3p to ensure the fidelity of SPS-sensor signalling by maintaining the dormant repressed state of gene expression in the absence of inducing signals	proteolysis involved in cellular protein catabolic process	ligase activity	nucleus, membrane, endomembrane system, endoplasmic reticulum, cytoplasm	-
ASI2	0.73::0.88	0.83	0.73::0.73	1.01	0.73::0.52	1.42	0.73::0.78	0.94	YNL159C	ASI2	-	Integral inner nuclear membrane protein that acts with Asi1p and Asi3p to ensure the fidelity of SPS-sensor signalling by maintaining the dormant repressed state of gene expression in the absence of inducing signals	proteolysis involved in cellular protein catabolic process	molecular_function	nucleus, membrane, endomembrane system	ORF|Verified
ASI3	0.93::0.99	0.94	0.93::1.05	0.89	0.93::1.03	0.9	0.93::0.83	1.12	YNL008C	ASI3	-	Putative integral membrane E3 ubiquitin ligase; acts with Asi1p and Asi2p to ensure the fidelity of SPS-sensor signalling by maintaining the dormant repressed state of gene expression in the absence of inducing signals	proteolysis involved in cellular protein catabolic process	ligase activity	nucleus, membrane, endomembrane system, endoplasmic reticulum, cytoplasm	ORF|Verified
ASK10	1.06::1.09	0.98	1.06::1.12	0.95	1.06::0.82	1.29	1.06::0.98	1.09	YGR097W	ASK10	RGC2	Component of RNA polymerase II holoenzyme, phosphorylated in response to oxidative stress; has a role in destruction of Ssn8p; proposed to function in activation of the glycerol channel Fps1p; paralogous to Rgc1p	carbohydrate transport, regulation of transport, response to oxidative stress, response to chemical stimulus	other	nucleus, cytoplasm	ORF|Verified
ASM4	0.68::0.58	1.17	0.68::0.63	1.08	0.68::0.33	2.04	0.68::0.10	6.83	YDL088C	ASM4	NUP59	Nuclear pore complex subunit, part of a subcomplex also containing Nup53p, Nup170p, and Pse1p	response to heat, nucleobase-containing compound transport, nuclear transport, nucleus organization	lipid binding, DNA binding, structural molecule activity	nucleus, endomembrane system, membrane	ORF|Verified
ASN1	0.99::1.04	0.95	0.99::0.97	1.01	0.99::0.95	1.04	0.99::0.93	1.06	YPR145W	ASN1	-	Asparagine synthetase, isozyme of Asn2p; catalyzes the synthesis of L-asparagine from L-aspartate in the asparagine biosynthetic pathway	cellular amino acid metabolic process	ligase activity	cytoplasm	ORF|Verified
ASN2	1.00::1.11	0.9	1.00::1.10	0.9	1.00::1.27	0.78	1.00::1.15	0.87	YGR124W	ASN2	-	Asparagine synthetase, isozyme of Asn1p; catalyzes the synthesis of L-asparagine from L-aspartate in the asparagine biosynthetic pathway	cellular amino acid metabolic process	ligase activity	cytoplasm	ORF|Verified
ASP1	1.08::0.98	1.1	1.08::1.05	1.02	1.08::1.01	1.07	1.08::0.92	1.17	YDR321W	ASP1	-	Cytosolic L-asparaginase, involved in asparagine catabolism	cellular amino acid metabolic process	hydrolase activity, acting on carbon-nitrogen (but not peptide) bonds	cytoplasm	ORF|Verified
ASR1	0.92::0.95	0.96	0.92::1.09	0.84	0.92::0.91	1.01	0.92::0.92	0.99	YPR093C	ASR1	-	Ubiquitin ligase that modifies and regulates RNA Pol II; involved in a putative alcohol-responsive signaling pathway; accumulates in the nucleus under alcohol stress; contains a Ring/PHD finger domain similar to the mammalian rA9 protein	protein modification by small protein conjugation or removal, response to chemical stimulus	ligase activity	nucleus, cytoplasm	ORF|Verified
AST1	1.05::0.97	1.08	1.05::1.04	1.01	1.05::1.01	1.04	1.05::1.15	0.91	YBL069W	AST1	-	Peripheral membrane protein that interacts with the plasma membrane ATPase Pma1p and has a role in its targeting to the plasma membrane, possibly by influencing its incorporation into lipid rafts	protein targeting	molecular_function	membrane	ORF|Verified
AST2	0.99::1.09	0.91	0.99::0.99	1	0.99::1.03	0.97	0.99::0.94	1.06	YER101C	AST2	-	Protein that may have a role in targeting of plasma membrane [H+]ATPase (Pma1p) to the plasma membrane, as suggested by analysis of genetic interactions	biological_process	molecular_function	cytoplasm	ORF|Verified
ATC1	1.01::1.05	0.96	1.01::1.12	0.91	1.01::1.16	0.87	1.01::1.00	1.02	YDR184C	ATC1	LIC4	Nuclear protein, possibly involved in regulation of cation stress responses and/or in the establishment of bipolar budding pattern	cell budding, cytokinesis	molecular_function	nucleus	ORF|Verified
ATF1	1.03::1.01	1.02	1.03::1.02	1.01	1.03::1.05	0.97	1.03::0.99	1.03	YOR377W	ATF1	-	Alcohol acetyltransferase with potential roles in lipid and sterol metabolism; responsible for the major part of volatile acetate ester production during fermentation	lipid metabolic process, generation of precursor metabolites and energy	transferase activity, transferring acyl groups	endomembrane system, cytoplasm	ORF|Verified
ATF2	0.87::0.99	0.88	0.87::1.00	0.86	0.87::0.93	0.93	0.87::0.95	0.91	YGR177C	ATF2	-	Alcohol acetyltransferase, may play a role in steroid detoxification; forms volatile esters during fermentation, which is important for brewing and winemaking	lipid metabolic process, response to chemical stimulus	transferase activity, transferring acyl groups	membrane, endomembrane system, endoplasmic reticulum, cytoplasm	ORF|Verified
ATG1	0.92::0.87	1.06	0.92::0.77	1.19	0.92::0.94	0.97	0.92::1.06	0.86	YGL180W	ATG1	APG1|CVT10|AUT3	Protein ser/thr kinase required for vesicle formation in autophagy and the cytoplasm-to-vacuole targeting (Cvt) pathway; structurally required for phagophore assembly site formation; during autophagy forms a complex with Atg13p and Atg17p	vacuole organization, protein targeting, protein phosphorylation, membrane invagination, response to starvation, organelle assembly	kinase activity	cytoplasm	ORF|Verified
ATG10	0.99::0.92	1.08	0.99::0.87	1.14	0.99::0.79	1.26	0.99::0.52	1.9	YLL042C	ATG10	APG10	Conserved E2-like conjugating enzyme that mediates formation of the Atg12p-Atg5p conjugate, which is a critical step in autophagy	protein targeting, membrane invagination, response to starvation	ligase activity	cellular_component	ORF|Verified
ATG11	0.66::0.49	1.33	0.66::0.62	1.06	0.66::0.80	0.82	0.66::0.96	0.68	YPR049C	ATG11	CVT9	Adapter protein for pexophagy and the cytoplasm-to-vacuole targeting (Cvt) pathway; directs receptor-bound cargo to the phagophore assembly site (PAS) for packaging into vesicles; required for recruiting other proteins to the (PAS)	protein targeting, membrane invagination, peroxisome organization	structural molecule activity	membrane, cytoplasm	ORF|Verified
ATG12	0.86::0.95	0.91	0.86::0.91	0.95	0.86::0.87	0.99	0.86::0.78	1.11	YBR217W	ATG12	APG12	Conserved ubiquitin-like modifier involved in autophagy and the Cvt pathway; conjugated to Atg5p to form a complex involved in Atg8p lipidation; Atg12p-Atg5p also forms a complex with Atg16p that is required for autophagosome formation	vacuole organization, protein targeting, organelle assembly, membrane invagination, response to starvation, protein lipidation	ligase activity	membrane fraction, cytoplasm	ORF|Verified
ATG13	0.90::0.85	1.05	0.90::0.93	0.96	0.90::0.91	0.98	0.90::0.94	0.95	YPR185W	ATG13	APG13	Regulatory subunit of the Atg1p signaling complex; stimulates Atg1p kinase activity; required for vesicle formation during autophagy and the cytoplasm-to-vacuole targeting (Cvt) pathway; involved in Atg9p, Atg23p, and Atg27p cycling	regulation of protein modification process, protein targeting, protein phosphorylation, membrane invagination, response to starvation	enzyme regulator activity	membrane, cytoplasm	ORF|Verified
ATG15	0.99::0.94	1.05	0.99::1.05	0.94	0.99::1.08	0.91	0.99::1.39	0.71	YCR068W	ATG15	CVT17|AUT5	Lipase required for intravacuolar lysis of autophagic bodies and Cvt bodies; targeted to intravacuolar vesicles during autophagy via the multivesicular body (MVB) pathway	membrane invagination, protein maturation	other	membrane, vacuole, cytoplasm	ORF|Verified
ATG16	0.92::1.02	0.91	0.92::0.98	0.94	0.92::1.05	0.88	0.92::0.89	1.03	YMR159C	ATG16	APG15|APG16|CVT11|SAP18	Conserved protein that interacts with Atg12p-Atg5p conjugates to form Atg12p-Atg5p-Atg16p multimers, which localize to the pre-autophagosomal structure and are required for autophagy	protein targeting, membrane invagination, response to starvation, protein lipidation	protein binding, bridging, ligase activity	membrane fraction, cytoplasm	ORF|Verified
ATG17	0.81::0.73	1.11	0.81::0.65	1.25	0.81::0.44	1.85	0.81::0.41	1.95	YLR423C	ATG17	APG17	Scaffold protein responsible for phagophore assembly site organization; regulatory subunit of an autophagy-specific complex that includes Atg1p and Atg13p; stimulates Atg1p kinase activity; human ortholog RB1CC1/FIP200 interacts with p53, which inhibits autophagy in human cells	vacuole organization, protein phosphorylation, organelle assembly, peroxisome organization, regulation of protein modification process, membrane invagination, response to starvation	enzyme regulator activity, structural molecule activity	cytoplasm	ORF|Verified
ATG18	1.06::0.96	1.11	1.06::0.80	1.33	1.06::0.95	1.13	1.06::1.29	0.83	YFR021W	ATG18	SVP1|AUT10|CVT18|NMR1	Phosphoinositide binding protein required for vesicle formation in autophagy and the cytoplasm-to-vacuole targeting (Cvt) pathway; binds both phosphatidylinositol (3,5)-bisphosphate and phosphatidylinositol 3-phosphate; WD-40 repeat protein	protein targeting, protein maturation, peroxisome organization, membrane invagination, endosome transport, response to starvation	lipid binding, small conjugating protein binding	vacuole, membrane, cytoplasm	ORF|Verified
ATG19	1.01::0.93	1.09	1.01::0.85	1.19	1.01::1.05	0.97	1.01::0.97	1.05	YOL082W	ATG19	CVT19	Receptor protein specific for the cytoplasm-to-vacuole targeting (Cvt) pathway; delivers cargo proteins aminopeptidase I (Lap4p) and alpha-mannosidase (Ams1p) to the phagophore assembly site for packaging into Cvt vesicles	protein targeting, vesicle organization, proteolysis involved in cellular protein catabolic process	protein binding, bridging	membrane fraction, cytoplasm	ORF|Verified
ATG2	0.99::0.98	1	0.99::1.02	0.96	0.99::1.09	0.91	0.99::1.08	0.91	YNL242W	ATG2	APG2|AUT8|SPO72	Peripheral membrane protein required for vesicle formation during autophagy, pexophagy, and the cytoplasm-to-vaucole targeting (Cvt) pathway; involved in Atg9p cycling between the phagophore assembly site and mitochondria	vacuole organization, protein targeting, organelle assembly, peroxisome organization, membrane invagination, response to starvation	molecular_function	membrane, cytoplasm	ORF|Verified
ATG20	0.88::1.03	0.86	0.88::1.02	0.87	0.88::0.98	0.9	0.88::0.87	1.01	YDL113C	ATG20	CVT20|SNX42	Sorting nexin family member required for the cytoplasm-to-vacuole targeting (Cvt) pathway and for endosomal sorting; has a Phox homology domain that binds phosphatidylinositol-3-phosphate; interacts with Snx4p; potential Cdc28p substrate	Golgi vesicle transport, protein targeting, endosome transport, response to starvation	lipid binding	membrane fraction, cytoplasm	ORF|Verified
ATG21	0.91::1.00	0.9	0.91::0.99	0.92	0.91::1.02	0.89	n/a	n/a	YPL100W	ATG21	HSV1|MAI1	Phosphoinositide binding protein required for vesicle formation in the cytoplasm-to-vacuole targeting (Cvt) pathway; binds both phosphatidylinositol (3,5)-bisphosphate and phosphatidylinositol 3-phosphate; WD-40 repeat protein	protein targeting, vesicle organization, membrane invagination, response to starvation, protein lipidation	lipid binding	vacuole, membrane, cytoplasm	ORF|Verified
ATG22	0.92::0.88	1.04	0.92::0.94	0.97	0.92::0.95	0.97	0.92::0.98	0.93	YCL038C	ATG22	AUT4	Vacuolar integral membrane protein required for efflux of amino acids during autophagic body breakdown in the vacuole; null mutation causes a gradual loss of viability during starvation	transmembrane transport, amino acid transport	molecular_function	membrane, vacuole, cytoplasm	ORF|Verified
ATG22	0.91::0.97	0.93	0.91::0.85	1.06	0.91::0.94	0.96	0.91::0.66	1.38	YCL038C	ATG22	AUT4	Vacuolar integral membrane protein required for efflux of amino acids during autophagic body breakdown in the vacuole; null mutation causes a gradual loss of viability during starvation	transmembrane transport, amino acid transport	molecular_function	membrane, vacuole, cytoplasm	ORF|Verified
ATG23	1.12::1.21	0.93	1.12::0.94	1.2	1.12::0.84	1.34	1.12::1.08	1.04	YLR431C	ATG23	CVT23	Peripheral membrane protein required for the cytoplasm-to-vacuole targeting (Cvt) pathway and efficient macroautophagy; cycles between the phagophore assembly site (PAS) and non-PAS locations; forms a complex with Atg9p and Atg27p	protein targeting, response to starvation	molecular_function	membrane fraction, cytoplasm	ORF|Verified
ATG26	1.13::1.01	1.12	1.13::1.07	1.06	1.13::1.08	1.04	1.13::1.06	1.07	YLR189C	ATG26	UGT51	UDP-glucose:sterol glucosyltransferase, conserved enzyme involved in synthesis of sterol glucoside membrane lipids; in contrast to ATG26 from P. pastoris, S. cerevisiae ATG26 is not involved in autophagy	lipid metabolic process, sporulation	transferase activity, transferring glycosyl groups	cytoplasm	ORF|Verified
ATG27	1.04::1.14	0.92	1.04::1.17	0.89	1.04::1.09	0.95	1.04::0.88	1.19	YJL178C	ATG27	ETF1	Type I membrane protein involved in autophagy and the cytoplasm-to-vacuole targeting (Cvt) pathway; may be involved in membrane delivery to the phagophore assembly site	vacuole organization, protein targeting, organelle assembly, vesicle organization, peroxisome organization, response to starvation	lipid binding	mitochondrion, membrane, Golgi apparatus, cytoplasm	ORF|Verified
ATG29	1.00::1.08	0.93	1.00::1.17	0.86	1.00::1.03	0.98	1.00::0.85	1.18	YPL166W	ATG29	-	Autophagy-specific protein that is required for recruitment of other ATG proteins to the pre-autophagosomal structure (PAS); interacts with Atg17p and localizas to the PAS in a manner interdependent with Atg17p and Cis1p; not conserved	membrane invagination, response to starvation	molecular_function	cytoplasm	ORF|Verified
ATG3	1.08::1.03	1.06	1.08::0.91	1.2	1.08::1.06	1.02	1.08::1.32	0.82	YNR007C	ATG3	AUT1|APG3	E2-like enzyme involved in autophagy and the cytoplasm-to-vacuole targeting (Cvt) pathway; plays a role in formation of Atg8p-phosphatidylethanolamine conjugates, which are involved in membrane dynamics during autophagy and Cvt	vacuole organization, protein targeting, membrane invagination, response to starvation, organelle assembly, protein lipidation	ligase activity	cytoplasm	ORF|Verified
ATG32	1.05::0.94	1.12	1.05::1.01	1.04	1.05::0.78	1.35	1.05::0.88	1.2	YIL146C	ATG32	ECM37	Mitochondrial-anchored transmembrane receptor that interacts with the autophagy adaptor protein, Atg11p, and is essential for mitophagy, the selective vacuolar degradation of mitochondria in response to starvation	cell wall organization or biogenesis	molecular_function	membrane, mitochondrial envelope, mitochondrion, cytoplasm	ORF|Verified
ATG33	1.12::1.14	0.98	1.12::1.12	1.01	1.12::1.06	1.06	1.12::1.11	1.01	YLR356W	ATG33	-	Mitochondrial mitophagy-specific protein; required primarily for mitophagy induced at the post-log phase; not required for other types of selective autophagy or macroautophagy; conserved within fungi, but not in higher eukaryotes	other	molecular_function	membrane, mitochondrion, cytoplasm	ORF|Uncharacterized
ATG34	1.03::0.97	1.06	1.03::1.00	1.03	1.03::0.96	1.07	1.03::1.22	0.84	YOL083W	ATG34	ATG19-B	Receptor protein involved in selective autophagy during starvation; specifically involved in the transport of cargo protein alpha-mannosidase (Ams1p); Atg19p paralog	protein complex biogenesis	protein binding, bridging	cytoplasm	ORF|Uncharacterized
ATG5	0.91::0.99	0.91	0.91::0.93	0.97	0.91::0.97	0.94	0.91::1.03	0.88	YPL149W	ATG5	APG5	Conserved protein involved in autophagy and the Cvt pathway; undergoes conjugation with Atg12p to form a complex involved in Atg8p lipidation; conjugated Atg12p also forms a complex with Atg16p that is essential for autophagosome formation	protein targeting, membrane invagination, response to starvation, protein lipidation	ligase activity	vacuole, cytoplasm	ORF|Verified
ATG7	0.89::0.85	1.05	0.89::0.93	0.96	0.89::1.01	0.88	0.89::0.96	0.92	YHR171W	ATG7	APG11|APG7|CVT2	Autophagy-related protein and dual specificity member of the E1 family of ubiquitin-activating enzymes; mediates the conjugation of Atg12p with Atg5p and Atg8p with phosphatidylethanolamine, required steps in autophagosome formation	protein targeting, membrane invagination, protein modification by small protein conjugation or removal, response to starvation, protein lipidation	other	mitochondrion, membrane, cytoplasm	ORF|Verified
ATG8	0.89::0.93	0.95	0.89::0.90	0.98	0.89::0.91	0.98	0.89::0.68	1.3	YBL078C	ATG8	AUT7|CVT5|APG8	Component of autophagosomes and Cvt vesicles; undergoes conjugation to phosphatidylethanolamine (PE); Atg8p-PE is anchored to membranes, is involved in phagophore expansion, and may mediate membrane fusion during autophagosome formation	vacuole organization, protein targeting, organelle assembly, Golgi vesicle transport, membrane fusion, membrane invagination, response to starvation	molecular_function	vacuole, membrane, cytoplasm	ORF|Verified
ATG9	1.00::0.96	1.04	1.00::0.93	1.07	1.00::1.05	0.95	1.00::0.88	1.14	YDL149W	ATG9	APG9|CVT7|AUT9	Transmembrane protein involved in forming Cvt and autophagic vesicles; cycles between the phagophore assembly site (PAS) and other cytosolic punctate structures, not found in autophagosomes; may be involved in membrane delivery to the PAS	vacuole organization, protein targeting, organelle assembly, protein complex biogenesis, membrane invagination, response to starvation	molecular_function	membrane fraction, mitochondrion, membrane, cytoplasm	ORF|Verified
ATH1	1.08::1.06	1.02	1.08::0.89	1.22	1.08::1.13	0.96	1.08::0.99	1.09	YPR026W	ATH1	-	Acid trehalase required for utilization of extracellular trehalose	carbohydrate metabolic process, oligosaccharide metabolic process	hydrolase activity, acting on glycosyl bonds	cell wall, vacuole, cytoplasm	ORF|Verified
ATO2	1.14::1.08	1.06	1.14::1.17	0.98	1.14::1.13	1.01	1.14::1.07	1.07	YNR002C	ATO2	FUN34	Putative transmembrane protein involved in export of ammonia, a starvation signal that promotes cell death in aging colonies; phosphorylated in mitochondria; member of the TC 9.B.33 YaaH family; homolog of Ady2p and Y. lipolytica Gpr1p	ion transport	transmembrane transporter activity	membrane, mitochondrion, plasma membrane, cytoplasm	ORF|Verified
ATO3	1.01::0.92	1.1	1.01::0.95	1.07	1.01::0.90	1.12	n/a	n/a	YDR384C	ATO3	-	Plasma membrane protein, regulation pattern suggests a possible role in export of ammonia from the cell; phosphorylated in mitochondria; member of the TC 9.B.33 YaaH family of putative transporters	transmembrane transport, ion transport	transmembrane transporter activity	membrane, mitochondrion, plasma membrane, cytoplasm	ORF|Verified
ATP1	0.62::0.60	1.03	0.62::0.55	1.12	0.62::0.46	1.34	0.62::0.33	1.9	YBL099W	ATP1	-	Alpha subunit of the F1 sector of mitochondrial F1F0 ATP synthase, which is a large, evolutionarily conserved enzyme complex required for ATP synthesis; phosphorylated	transmembrane transport, ion transport, nucleobase-containing small molecule metabolic process	transmembrane transporter activity, ATPase activity	mitochondrion, membrane, mitochondrial envelope, cytoplasm	ORF|Verified
ATP10	0.73::0.69	1.06	0.73::0.74	0.98	0.73::0.40	1.85	0.73::0.36	2.04	YLR393W	ATP10	-	Mitochondrial inner membrane protein required for assembly of the F0 sector of mitochondrial F1F0 ATP synthase, interacts genetically with ATP6	mitochondrion organization, protein complex biogenesis	unfolded protein binding	membrane, mitochondrial envelope, mitochondrion, cytoplasm	ORF|Verified
ATP11	0.75::0.72	1.05	0.75::0.65	1.16	0.75::0.67	1.13	0.75::0.54	1.41	YNL315C	ATP11	-	Molecular chaperone, required for the assembly of alpha and beta subunits into the F1 sector of mitochondrial F1F0 ATP synthase	mitochondrion organization, protein complex biogenesis	unfolded protein binding	mitochondrion, cytoplasm	ORF|Verified
ATP11	0.52::0.61	0.85	0.52::0.56	0.93	0.52::0.79	0.66	0.52::0.59	0.88	YNL315C	ATP11	-	Molecular chaperone, required for the assembly of alpha and beta subunits into the F1 sector of mitochondrial F1F0 ATP synthase	mitochondrion organization, protein complex biogenesis	unfolded protein binding	mitochondrion, cytoplasm	ORF|Verified
ATP12	0.68::0.73	0.94	0.68::0.65	1.06	0.68::0.47	1.46	0.68::0.41	1.69	YJL180C	ATP12	-	Conserved protein required for assembly of alpha and beta subunits into the F1 sector of mitochondrial F1F0 ATP synthase; mutation of human ATP12 reduces active ATP synthase levels and is associated with the disorder ATPAF2 deficiency	mitochondrion organization, protein complex biogenesis	other	mitochondrion, cytoplasm	ORF|Verified
ATP14	0.53::0.67	0.79	0.53::0.67	0.79	0.53::0.30	1.76	0.53::0.10	5.25	YLR295C	ATP14	-	Subunit h of the F0 sector of mitochondrial F1F0 ATP synthase, which is a large, evolutionarily conserved enzyme complex required for ATP synthesis	mitochondrion organization, transmembrane transport, ion transport, protein complex biogenesis, nucleobase-containing small molecule metabolic process	transmembrane transporter activity, ATPase activity	mitochondrion, membrane, mitochondrial envelope, cytoplasm	ORF|Verified
ATP15	0.69::0.77	0.9	n/a	n/a	0.69::0.49	1.4	n/a	n/a	YPL271W	ATP15	ATPEPSILON	Epsilon subunit of the F1 sector of mitochondrial F1F0 ATP synthase, which is a large, evolutionarily conserved enzyme complex required for ATP synthesis; phosphorylated	transmembrane transport, ion transport, nucleobase-containing small molecule metabolic process	transmembrane transporter activity, ATPase activity	mitochondrion, membrane, mitochondrial envelope, cytoplasm	ORF|Verified
ATP17	0.72::0.72	1	0.72::0.71	1.01	0.72::0.46	1.58	0.72::0.28	2.55	YDR377W	ATP17	-	Subunit f of the F0 sector of mitochondrial F1F0 ATP synthase, which is a large, evolutionarily conserved enzyme complex required for ATP synthesis	transmembrane transport, ion transport, nucleobase-containing small molecule metabolic process	transmembrane transporter activity, ATPase activity	mitochondrion, membrane, mitochondrial envelope, cytoplasm	ORF|Verified
ATP18	0.79::0.68	1.16	0.79::0.78	1.01	0.79::0.41	1.95	0.79::0.25	3.2	YML081C-A	ATP18	-	Subunit of the mitochondrial F1F0 ATP synthase, which is a large enzyme complex required for ATP synthesis; termed subunit I or subunit j; does not correspond to known ATP synthase subunits in other organisms	mitochondrion organization, transmembrane transport, ion transport, protein complex biogenesis, nucleobase-containing small molecule metabolic process	transmembrane transporter activity, ATPase activity	mitochondrion, membrane, mitochondrial envelope, cytoplasm	ORF|Verified
ATP20	0.74::0.60	1.24	0.74::0.75	0.99	0.74::0.88	0.84	0.74::0.86	0.86	YPR020W	ATP20	-	Subunit g of the mitochondrial F1F0 ATP synthase; reversibly phosphorylated on two residues; unphosphorylated form is required for dimerization of the ATP synthase complex	mitochondrion organization, transmembrane transport, ion transport, protein complex biogenesis, nucleobase-containing small molecule metabolic process	transmembrane transporter activity, structural molecule activity, ATPase activity	mitochondrion, membrane, mitochondrial envelope, cytoplasm	ORF|Verified
ATP22	0.73::0.75	0.97	0.73::0.66	1.11	0.73::0.48	1.52	0.73::0.38	1.95	YDR350C	ATP22	TCM10	Specific translational activator for the mitochondrial ATP6 mRNA, encoding a subunit of F1F0 ATP synthase; localized to the mitochondrial inner membrane	mitochondrial translation, regulation of translation, mitochondrion organization, regulation of organelle organization, protein complex biogenesis	other	mitochondrion, membrane, mitochondrial envelope, cytoplasm	ORF|Verified
ATP23	0.80::0.71	1.13	0.80::0.76	1.05	0.80::0.55	1.47	0.80::0.48	1.66	YNR020C	ATP23	-	Putative metalloprotease of the mitochondrial inner membrane, required for processing of Atp6p; has an additional role in assembly of the F0 sector of the F1F0 ATP synthase complex	mitochondrion organization, protein maturation, protein complex biogenesis	peptidase activity	mitochondrion, membrane, mitochondrial envelope, cytoplasm	ORF|Verified
ATP25	0.99::0.99	1	0.99::1.04	0.95	0.99::0.98	1.01	0.99::0.77	1.29	YMR098C	ATP25	LRC4	Mitochondrial protein required for the stability of Oli1p (Atp9p) mRNA and for the Oli1p ring formation; YMR098C is not an essential gene	mitochondrion organization, protein complex biogenesis	molecular_function	membrane, mitochondrial envelope, mitochondrion, cytoplasm	ORF|Uncharacterized
ATP3	0.35::0.18	1.9	0.35::0.34	1.02	0.35::0.31	1.12	0.35::0.14	2.42	YBR039W	ATP3	-	Gamma subunit of the F1 sector of mitochondrial F1F0 ATP synthase, which is a large, evolutionarily conserved enzyme complex required for ATP synthesis	transmembrane transport, ion transport, nucleobase-containing small molecule metabolic process	transmembrane transporter activity, ATPase activity	mitochondrion, membrane, mitochondrial envelope, cytoplasm	ORF|Verified
ATP4	0.78::0.72	1.09	0.78::0.71	1.11	0.78::0.49	1.58	0.78::0.34	2.33	YPL078C	ATP4	LPF7	Subunit b of the stator stalk of mitochondrial F1F0 ATP synthase, which is a large, evolutionarily conserved enzyme complex required for ATP synthesis; contributes to the oligomerization of the complex; phosphorylated	transmembrane transport, ion transport, protein complex biogenesis, nucleobase-containing small molecule metabolic process	transmembrane transporter activity, ATPase activity	mitochondrion, membrane, mitochondrial envelope, cytoplasm	ORF|Verified
ATP4	1.00::0.99	1.01	1.00::1.04	0.97	1.00::0.94	1.06	1.00::1.09	0.92	YPL078C	ATP4	LPF7	Subunit b of the stator stalk of mitochondrial F1F0 ATP synthase, which is a large, evolutionarily conserved enzyme complex required for ATP synthesis; contributes to the oligomerization of the complex; phosphorylated	transmembrane transport, ion transport, protein complex biogenesis, nucleobase-containing small molecule metabolic process	transmembrane transporter activity, ATPase activity	mitochondrion, membrane, mitochondrial envelope, cytoplasm	ORF|Verified
ATP5	0.42::0.44	0.96	0.42::0.39	1.07	0.42::0.32	1.32	0.42::0.10	4.21	YDR298C	ATP5	oligomycin sensitivity-conferring protein|OSC1	Subunit 5 of the stator stalk of mitochondrial F1F0 ATP synthase, which is an evolutionarily conserved enzyme complex required for ATP synthesis; homologous to bovine subunit OSCP (oligomycin sensitivity-conferring protein); phosphorylated	transmembrane transport, ion transport, nucleobase-containing small molecule metabolic process	transmembrane transporter activity, ATPase activity	mitochondrion, membrane, mitochondrial envelope, cytoplasm	ORF|Verified
ATP7	0.80::0.92	0.87	0.80::0.78	1.03	0.80::0.56	1.45	0.80::0.41	1.96	YKL016C	ATP7	-	Subunit d of the stator stalk of mitochondrial F1F0 ATP synthase, which is a large, evolutionarily conserved enzyme complex required for ATP synthesis	transmembrane transport, ion transport, protein complex biogenesis, nucleobase-containing small molecule metabolic process	transmembrane transporter activity, ATPase activity	mitochondrion, membrane, mitochondrial envelope, cytoplasm	ORF|Verified
ATR1	0.91::0.86	1.05	0.91::0.80	1.14	0.91::0.95	0.95	0.91::0.90	1.01	YML116W	ATR1	SNQ1	Multidrug efflux pump of the major facilitator superfamily, required for resistance to aminotriazole and 4-nitroquinoline-N-oxide	transmembrane transport, ion transport, response to chemical stimulus	transmembrane transporter activity	vacuole, membrane, cytoplasm, plasma membrane	ORF|Verified
ATS1	0.86::1.01	0.84	0.86::0.72	1.19	0.86::0.73	1.18	n/a	n/a	YAL020C	ATS1	KTI13|FUN28	Protein required, with Elongator complex, Kti11p, and Kti12p, for modification of wobble nucleosides in tRNA; has a potential role in regulatory interactions between microtubules and the cell cycle	tRNA processing, cell budding, cytoskeleton organization, RNA modification	molecular_function	cytoplasm	ORF|Verified
ATX1	1.10::1.05	1.04	1.10::1.04	1.05	1.10::1.05	1.04	1.10::1.08	1.02	YNL259C	ATX1	-	Cytosolic copper metallochaperone that transports copper to the secretory vesicle copper transporter Ccc2p for eventual insertion into Fet3p, which is a multicopper oxidase required for high-affinity iron uptake	cellular ion homeostasis, ion transport, response to oxidative stress, response to chemical stimulus	ion binding	cytoplasm	ORF|Verified
ATX2	0.95::0.78	1.21	0.95::0.99	0.96	0.95::0.87	1.09	0.95::1.05	0.9	YOR079C	ATX2	YOR29-30	Golgi membrane protein involved in manganese homeostasis; overproduction suppresses the sod1 (copper, zinc superoxide dismutase) null mutation	cellular ion homeostasis	transmembrane transporter activity	membrane, endomembrane system, cytoplasm, Golgi apparatus	ORF|Verified
AUA1	1.15::0.93	1.24	1.15::1.03	1.12	1.15::0.82	1.41	1.15::0.96	1.2	YFL010W-A	AUA1	YFL011W-A	Protein required for the negative regulation by ammonia of Gap1p, which is a general amino acid permease	amino acid transport	molecular_function	cellular_component	ORF|Verified
AUS1	1.01::0.97	1.03	1.01::0.95	1.06	1.01::1.05	0.96	1.01::0.93	1.08	YOR011W	AUS1	-	Plasma membrane sterol transporter of the ATP-binding cassette family; required, along with Pdr11p, for uptake of exogenous sterols and their incorporation into the plasma membrane; activity is stimulated by phosphatidylserine; sterol uptake is required for anaerobic growth because sterol biosynthesis requires oxygen	lipid transport, transmembrane transport	ATPase activity, transmembrane transporter activity	membrane, mitochondrion, plasma membrane, cytoplasm	ORF|Verified
AVL9	0.98::0.98	1	0.98::1.01	0.97	0.98::0.88	1.12	0.98::0.97	1.01	YLR114C	AVL9	-	Conserved protein involved in exocytic transport from the Golgi; mutation is synthetically lethal with apl2 vps1 double mutation; member of a protein superfamily with orthologs in diverse organisms	Golgi vesicle transport	molecular_function	cytoplasm	ORF|Verified
AVO2	1.04::1.09	0.95	1.04::1.10	0.95	1.04::1.21	0.86	1.04::1.28	0.81	YMR068W	AVO2	-	Component of a complex containing the Tor2p kinase and other proteins, which may have a role in regulation of cell growth	cytoskeleton organization, cell wall organization or biogenesis, signaling	molecular_function	cytoplasm	ORF|Verified
AVT1	0.80::0.96	0.83	0.80::0.89	0.9	0.80::0.98	0.82	0.80::0.99	0.8	YJR001W	AVT1	-	Vacuolar transporter, imports large neutral amino acids into the vacuole; member of a family of seven S. cerevisiae genes (AVT1-7) related to vesicular GABA-glycine transporters	amino acid transport	transmembrane transporter activity	membrane, vacuole, cytoplasm	ORF|Verified
AVT2	1.12::1.07	1.05	1.12::1.05	1.06	1.12::0.96	1.17	1.12::0.98	1.14	YEL064C	AVT2	-	Putative transporter, member of a family of seven S. cerevisiae genes (AVT1-7) related to vesicular GABA-glycine transporters	other	other	membrane, endoplasmic reticulum, cytoplasm	ORF|Verified
AVT3	0.99::0.97	1.02	0.99::0.95	1.04	0.99::0.76	1.29	0.99::0.99	1	YKL146W	AVT3	-	Vacuolar transporter, exports large neutral amino acids from the vacuole; member of a family of seven S. cerevisiae genes (AVT1-7) related to vesicular GABA-glycine transporters	transmembrane transport, amino acid transport	transmembrane transporter activity	membrane, vacuole, cytoplasm	ORF|Verified
AVT4	0.95::1.05	0.91	0.95::1.10	0.86	0.95::1.00	0.95	0.95::0.91	1.05	YNL101W	AVT4	-	Vacuolar transporter, exports large neutral amino acids from the vacuole; member of a family of seven S. cerevisiae genes (AVT1-7) related to vesicular GABA-glycine transporters	transmembrane transport, amino acid transport	transmembrane transporter activity	membrane, vacuole, cytoplasm	ORF|Verified
AVT5	0.71::0.79	0.9	0.71::0.77	0.92	0.71::0.81	0.88	0.71::0.57	1.25	YBL089W	AVT5	-	Putative transporter, member of a family of seven S. cerevisiae genes (AVT1-7) related to vesicular GABA-glycine transporters	other	other	membrane	ORF|Verified
AVT6	0.95::1.04	0.92	0.95::0.99	0.96	0.95::1.03	0.92	0.95::1.10	0.87	YER119C	AVT6	-	Vacuolar aspartate and glutamate exporter; member of a family of seven genes (AVT1-7) related to vesicular GABA-glycine transporters; involved in compartmentalizing acidic amino acids in response to nitrogen starvation	transmembrane transport, amino acid transport	transmembrane transporter activity	membrane, vacuole, cytoplasm	ORF|Verified
AVT7	0.90::1.00	0.91	0.90::1.00	0.9	0.90::0.94	0.97	0.90::0.81	1.11	YIL088C	AVT7	-	Putative transporter, member of a family of seven S. cerevisiae genes (AVT1-7) related to vesicular GABA-glycine transporters	amino acid transport	transmembrane transporter activity	membrane, vacuole, plasma membrane, cytoplasm	ORF|Verified
AXL1	1.05::0.93	1.13	1.05::0.89	1.18	1.05::0.89	1.18	1.05::0.84	1.25	YPR122W	AXL1	STE22|FUS5	Haploid specific endoprotease that performs one of two N-terminal cleavages during maturation of a-factor mating pheromone; required for axial budding pattern of haploid cells	cell budding, cytokinesis, protein maturation	peptidase activity	cellular bud, site of polarized growth, membrane fraction	ORF|Verified
AXL2	1.07::1.01	1.06	1.07::1.00	1.07	n/a	n/a	1.07::0.88	1.22	YIL140W	AXL2	SRO4|BUD10	Integral plasma membrane protein required for axial budding in haploid cells, localizes to the incipient bud site and bud neck; glycosylated by Pmt4p; potential Cdc28p substrate	cell budding, cytokinesis	molecular_function	cell cortex, cytoskeleton, cellular bud, membrane, site of polarized growth, cytoplasm, plasma membrane	ORF|Verified
AYR1	1.00::0.98	1.02	1.00::1.02	0.98	1.00::0.72	1.38	1.00::0.65	1.54	YIL124W	AYR1	1-acyl dihydroxyacetone phosphate reductase	NADPH-dependent 1-acyl dihydroxyacetone phosphate reductase found in lipid particles, ER, and mitochondrial outer membrane; involved in phosphatidic acid biosynthesis; required for spore germination; capable of metabolizing steroid hormones	lipid metabolic process	oxidoreductase activity	membrane, mitochondrial envelope, mitochondrion, endoplasmic reticulum, cytoplasm	ORF|Verified
AYT1	0.95::0.95	1	0.95::0.90	1.05	0.95::0.94	1.01	0.95::1.13	0.84	YLL063C	AYT1	-	Acetyltransferase; catalyzes trichothecene 3-O-acetylation, suggesting a possible role in trichothecene biosynthesis	other	transferase activity, transferring acyl groups	cellular_component	ORF|Verified
AZF1	0.95::0.93	1.02	0.95::1.01	0.94	0.95::0.92	1.03	0.95::1.23	0.77	YOR113W	AZF1	-	Zinc-finger transcription factor, involved in induction of CLN3 transcription in response to glucose; genetic and physical interactions indicate a possible role in mitochondrial transcription or genome maintenance	response to chemical stimulus	DNA binding	nucleus	ORF|Verified
AZR1	0.84::0.89	0.95	0.84::0.90	0.94	0.84::1.01	0.84	0.84::0.94	0.9	YGR224W	AZR1	-	Plasma membrane transporter of the major facilitator superfamily, involved in resistance to azole drugs such as ketoconazole and fluconazole	response to chemical stimulus	transmembrane transporter activity	membrane, plasma membrane	ORF|Verified
BAG7	1.03::1.01	1.02	1.03::1.09	0.95	1.03::0.91	1.14	1.03::0.99	1.04	YOR134W	BAG7	-	Rho GTPase activating protein (RhoGAP), stimulates the intrinsic GTPase activity of Rho1p, which plays a role in actin cytoskeleton organization and control of cell wall synthesis; structurally and functionally related to Sac7p	signaling	enzyme regulator activity	other	ORF|Verified
BAP2	1.17::1.01	1.17	n/a	n/a	1.17::1.15	1.02	1.17::0.98	1.2	YBR068C	BAP2	-	High-affinity leucine permease, functions as a branched-chain amino acid permease involved in the uptake of leucine, isoleucine and valine; contains 12 predicted transmembrane domains	transmembrane transport, amino acid transport	transmembrane transporter activity	membrane, plasma membrane	ORF|Verified
BAP3	0.90::0.97	0.93	0.90::0.86	1.05	0.90::0.94	0.95	0.90::0.98	0.91	YDR046C	BAP3	PAP1	Amino acid permease involved in the uptake of cysteine, leucine, isoleucine and valine	transmembrane transport, amino acid transport	transmembrane transporter activity	membrane, mitochondrion, plasma membrane, cytoplasm	ORF|Verified
BAR1	1.18::1.05	1.12	1.18::1.01	1.17	1.18::1.02	1.15	1.18::1.29	0.91	YIL015W	BAR1	SST1	Aspartyl protease secreted into the periplasmic space of mating type a cells, helps cells find mating partners, cleaves and inactivates alpha factor allowing cells to recover from alpha-factor-induced cell cycle arrest	conjugation, signaling, response to chemical stimulus	peptidase activity	other	ORF|Verified
BAS1	0.98::1.02	0.96	0.98::0.92	1.06	0.98::0.99	0.99	0.98::1.07	0.91	YKR099W	BAS1	-	Myb-related transcription factor involved in regulating basal and induced expression of genes of the purine and histidine biosynthesis pathways; also involved in regulation of meiotic recombination at specific genes	meiotic cell cycle, DNA recombination, nucleobase-containing small molecule metabolic process, transcription from RNA polymerase II promoter, cellular amino acid metabolic process	DNA binding	nucleus	ORF|Verified
BAT2	1.10::1.07	1.02	1.10::1.06	1.03	1.10::1.10	0.99	1.10::0.98	1.12	YJR148W	BAT2	ECA40|TWT2	Cytosolic branched-chain amino acid (BCAA) aminotransferase, preferentially involved in BCAA catabolism; homolog of murine ECA39; highly expressed during stationary phase and repressed during logarithmic phase	cellular amino acid metabolic process	other	nucleus, cytoplasm	ORF|Verified
BBC1	1.01::0.99	1.01	1.01::0.98	1.03	1.01::0.98	1.02	1.01::1.10	0.92	YJL020C	BBC1	YJL021C|MTI1	Protein possibly involved in assembly of actin patches; interacts with an actin assembly factor Las17p and with the SH3 domains of Type I myosins Myo3p and Myo5p; localized predominantly to cortical actin patches	cytoskeleton organization	cytoskeletal protein binding	cell cortex, cytoskeleton, cytoplasm	ORF|Verified
BBC1	1.11::1.14	0.97	1.11::1.07	1.04	1.11::1.06	1.05	1.11::1.26	0.89	YJL020C	BBC1	YJL021C|MTI1	Protein possibly involved in assembly of actin patches; interacts with an actin assembly factor Las17p and with the SH3 domains of Type I myosins Myo3p and Myo5p; localized predominantly to cortical actin patches	cytoskeleton organization	cytoskeletal protein binding	cell cortex, cytoskeleton, cytoplasm	ORF|Verified
BCH1	0.99::1.12	0.88	0.99::0.95	1.04	0.99::1.05	0.94	0.99::0.95	1.04	YMR237W	BCH1	-	Member of the ChAPs family (Chs5p-Arf1p-binding proteins: Bch1p, Bch2p, Bud7p, Chs6p), that forms the exomer complex with Chs5p to mediate export of specific cargo proteins from the Golgi to the plasma membrane; may interact with ribosomes	carbohydrate metabolic process, Golgi vesicle transport, cell wall organization or biogenesis	molecular_function	cytoplasmic membrane-bounded vesicle, ribosome, cytoplasm, Golgi apparatus	ORF|Verified
BCH2	0.86::1.01	0.86	0.86::0.99	0.87	0.86::0.90	0.96	0.86::0.75	1.15	YKR027W	BCH2	FMP50	Member of the ChAPs family of proteins (Chs5p-Arf1p-binding proteins: Bch1p, Bch2p, Bud7p, Chs6p), that forms the exomer complex with Chs5p to mediate export of specific cargo proteins, including Chs3p, from the Golgi to the plasma membrane	carbohydrate metabolic process, Golgi vesicle transport, cell wall organization or biogenesis	molecular_function	cytoplasmic membrane-bounded vesicle, mitochondrion, cytoplasm, Golgi apparatus	ORF|Verified
BCK1	0.49::0.57	0.85	0.49::0.58	0.85	0.49::0.21	2.32	0.49::0.10	4.88	YJL095W	BCK1	SSP31|SLK1|SAP3|LAS3	Mitogen-activated protein (MAP) kinase kinase kinase acting in the protein kinase C signaling pathway, which controls cell integrity; upon activation by Pkc1p phosphorylates downstream kinases Mkk1p and Mkk2p	protein phosphorylation, peroxisome organization, signaling, response to chemical stimulus	kinase activity, signal transducer activity	site of polarized growth	ORF|Verified
BCK2	1.10::1.04	1.06	1.10::1.05	1.04	1.10::0.89	1.24	1.10::0.78	1.41	YER167W	BCK2	CTR7	Protein rich in serine and threonine residues involved in protein kinase C signaling pathway, which controls cell integrity; overproduction suppresses pkc1 mutations	mitotic cell cycle, regulation of cell cycle	molecular_function	nucleus, cytoplasm	ORF|Verified
BCS1	0.74::0.72	1.02	0.74::0.67	1.1	0.74::0.51	1.44	0.74::0.53	1.4	YDR375C	BCS1	-	Mitochondrial protein of the AAA ATPase family; has ATP-dependent chaperone activity; required for assembly of Rip1p and Qcr10p into cytochrome bc(1) complex; mutations in human homolog BCS1L are linked to neonatal mitochondrial diseases	mitochondrion organization, generation of precursor metabolites and energy, protein complex biogenesis, cellular respiration	ATPase activity	mitochondrion, membrane, mitochondrial envelope, cytoplasm	ORF|Verified
BDF1	0.17::0.26	0.66	0.17::0.34	0.5	n/a	n/a	n/a	n/a	YLR399C	BDF1	-	Protein involved in transcription initiation at TATA-containing promoters; associates with the basal transcription factor TFIID; contains two bromodomains; corresponds to the C-terminal region of mammalian TAF1; redundant with Bdf2p	meiotic cell cycle, DNA repair, chromatin organization, sporulation, response to DNA damage stimulus	histone binding	nucleus, chromosome	ORF|Verified
BDF2	0.92::1.06	0.87	0.92::1.03	0.9	0.92::0.97	0.95	0.92::0.96	0.96	YDL070W	BDF2	-	Protein involved in transcription initiation at TATA-containing promoters; associates with the basal transcription factor TFIID; contains two bromodomains; corresponds to the C-terminal region of mammalian TAF1; redundant with Bdf1p	biological_process	histone binding	nucleus	ORF|Verified
BDH1	1.09::0.96	1.13	1.09::1.01	1.07	1.09::1.03	1.05	1.09::0.96	1.13	YAL060W	BDH1	(2R,3R)-2,3-butanediol dehydrogenase|BDH	NAD-dependent (R,R)-butanediol dehydrogenase, catalyzes oxidation of (R,R)-2,3-butanediol to (3R)-acetoin, oxidation of meso-butanediol to (3S)-acetoin, and reduction of acetoin; enhances use of 2,3-butanediol as an aerobic carbon source	other	oxidoreductase activity	cytoplasm	ORF|Verified
BDH2	1.10::0.98	1.12	1.10::1.14	0.97	1.10::1.09	1.01	1.10::0.97	1.14	YAL061W	BDH2	-	Putative medium-chain alcohol dehydrogenase with similarity to BDH1; transcription induced by constitutively active PDR1 and PDR3	biological_process	oxidoreductase activity	nucleus, cytoplasm	ORF|Uncharacterized
BEM1	n/a	n/a	1.06::1.22	0.87	1.06::0.79	1.34	n/a	n/a	YBR200W	BEM1	SRO1	Protein containing SH3-domains, involved in establishing cell polarity and morphogenesis; functions as a scaffold protein for complexes that include Cdc24p, Ste5p, Ste20p, and Rsr1p	cell morphogenesis, conjugation, response to chemical stimulus	structural molecule activity, lipid binding	cellular bud, site of polarized growth	ORF|Verified
BEM2	1.14::1.24	0.92	1.14::1.12	1.02	1.14::1.46	0.78	1.14::0.71	1.61	YER155C	BEM2	TSL1|SUP9|IPL2	Rho GTPase activating protein (RhoGAP) involved in the control of cytoskeleton organization and cellular morphogenesis; required for bud emergence	cell budding, cytoskeleton organization, cell wall organization or biogenesis, signaling	enzyme regulator activity	cell cortex, mitochondrion, cellular bud, membrane, site of polarized growth, cytoplasm, plasma membrane	ORF|Verified
BEM3	0.90::0.94	0.95	0.90::0.65	1.38	0.90::0.87	1.03	n/a	n/a	YPL115C	BEM3	-	Rho GTPase activating protein (RhoGAP) involved in control of the cytoskeleton organization; targets the essential Rho-GTPase Cdc42p, which controls establishment and maintenance of cell polarity, including bud-site assembly	invasive growth in response to glucose limitation, cell budding, pseudohyphal growth, signaling	lipid binding, enzyme regulator activity	cell cortex, cellular bud, site of polarized growth, cytoplasm	ORF|Verified
BEM4	0.98::0.87	1.13	0.98::1.12	0.87	0.98::0.54	1.81	0.98::0.14	7.14	YPL161C	BEM4	ROM7	Protein involved in establishment of cell polarity and bud emergence; interacts with the Rho1p small GTP-binding protein and with the Rho-type GTPase Cdc42p; involved in maintenance of proper telomere length	cytoskeleton organization, signaling	molecular_function	nucleus, cytoplasm	ORF|Verified
BER1	0.88::0.95	0.93	0.88::0.84	1.05	0.88::0.82	1.07	0.88::0.49	1.79	YLR412W	BER1	-	Protein involved in microtubule-related processes, N-acetylation; GFP-fusion protein localizes to the cytoplasm and is induced in response to the DNA-damaging agent MMS; YLR412W is not an essential gene; similar to Arabidopsis SRR1 gene	biological_process	molecular_function	cytoplasm	ORF|Uncharacterized
BFA1	0.94::0.96	0.97	0.94::1.07	0.87	0.94::1.01	0.93	0.94::0.95	0.99	YJR053W	BFA1	IBD1	Component of the GTPase-activating Bfa1p-Bub2p complex involved in multiple cell cycle checkpoint pathways that control exit from mitosis	mitotic cell cycle, regulation of cell cycle	enzyme regulator activity	cytoskeleton, microtubule organizing center, cytoplasm	ORF|Verified
BFR1	1.00::1.00	1	1.00::1.08	0.93	1.00::1.01	1	1.00::0.83	1.21	YOR198C	BFR1	-	Component of mRNP complexes associated with polyribosomes; implicated in secretion and nuclear segregation; multicopy suppressor of BFA (Brefeldin A) sensitivity	mitotic cell cycle, meiotic cell cycle, organelle fission, regulation of organelle organization, regulation of cell cycle	RNA binding	endomembrane system, membrane	ORF|Verified
BGL2	0.98::0.93	1.06	0.98::0.97	1.01	0.98::0.96	1.02	0.98::0.86	1.14	YGR282C	BGL2	-	Endo-beta-1,3-glucanase, major protein of the cell wall, involved in cell wall maintenance	cell wall organization or biogenesis	hydrolase activity, acting on glycosyl bonds	cell wall	ORF|Verified
BIK1	0.85::0.97	0.87	0.85::0.99	0.86	0.85::1.10	0.77	0.85::1.10	0.77	YCL029C	BIK1	PAC14|ARM5	Microtubule-associated protein, component of the interface between microtubules and kinetochore, involved in sister chromatid separation; essential in polyploid cells but not in haploid or diploid cells; ortholog of mammalian CLIP-170	mitotic cell cycle, organelle fission, cytoskeleton organization, organelle fusion, conjugation, regulation of organelle organization, protein complex biogenesis, nucleus organization	cytoskeletal protein binding	nucleus, cell cortex, cytoskeleton, chromosome, microtubule organizing center, site of polarized growth, cytoplasm	ORF|Verified
BIM1	0.85::0.92	0.92	0.85::0.99	0.86	0.85::0.56	1.52	0.85::0.72	1.17	YER016W	BIM1	EB1|YEB1	Microtubule-binding protein that together with Kar9p makes up the cortical microtubule capture site and delays the exit from mitosis when the spindle is oriented abnormally	mitotic cell cycle, organelle fission, cytoskeleton organization, regulation of organelle organization, protein complex biogenesis, chromosome segregation, regulation of cell cycle	cytoskeletal protein binding, structural molecule activity	cytoskeleton, microtubule organizing center, chromosome, cytoplasm	ORF|Verified
BIO2	1.04::0.97	1.08	1.04::1.02	1.02	1.04::1.06	0.98	1.04::0.85	1.22	YGR286C	BIO2	-	Biotin synthase, catalyzes the conversion of dethiobiotin to biotin, which is the last step of the biotin biosynthesis pathway; complements E. coli bioB mutant	cofactor metabolic process, vitamin metabolic process	other	mitochondrion, cytoplasm	ORF|Verified
BIO3	0.88::1.03	0.86	0.88::1.09	0.81	0.88::1.07	0.83	0.88::0.99	0.9	YNR058W	BIO3	-	7,8-diamino-pelargonic acid aminotransferase (DAPA), catalyzes the second step in the biotin biosynthesis pathway; BIO3 is in a cluster of 3 genes (BIO3, BIO4, and BIO5) that mediate biotin synthesis	cofactor metabolic process, vitamin metabolic process	other	cytoplasm	ORF|Verified
BIO4	0.86::0.95	0.91	0.86::0.98	0.88	0.86::0.95	0.91	0.86::0.85	1.02	YNR057C	BIO4	-	Dethiobiotin synthetase, catalyzes the third step in the biotin biosynthesis pathway; BIO4 is in a cluster of 3 genes (BIO3, BIO4, and BIO5) that mediate biotin synthesis; expression appears to be repressed at low iron levels	cofactor metabolic process, vitamin metabolic process	ligase activity	cytoplasm	ORF|Verified
BIO5	0.87::0.96	0.91	0.87::0.98	0.89	0.87::0.90	0.97	0.87::0.85	1.02	YNR056C	BIO5	-	Putative transmembrane protein involved in the biotin biosynthesis pathway; responsible for uptake of 7-keto 8-aminopelargonic acid; BIO5 is in a cluster of 3 genes (BIO3, BIO4, and BIO5) that mediate biotin synthesis	cofactor metabolic process, vitamin metabolic process	transmembrane transporter activity	membrane, plasma membrane	ORF|Verified
BIT2	1.14::1.10	1.04	1.14::1.24	0.92	1.14::1.07	1.06	1.14::1.13	1.01	YBR270C	BIT2	-	Subunit of TORC2, a membrane-associated complex that regulates actin cytoskeletal dynamics during polarized growth and cell wall integrity; interacts with Slm1p and Slm2p, homologous PH domain-containing TORC2 substrates; similar to Bit61p	biological_process	molecular_function	cellular_component	ORF|Uncharacterized
BIT61	0.91::0.89	1.03	0.91::0.78	1.17	0.91::0.91	1	0.91::1.05	0.87	YJL058C	BIT61	-	Subunit of TORC2 (Tor2p-Lst8p-Avo1-Avo2-Tsc11p-Bit61p-Slm1p-Slm2p), a membrane-associated complex that regulates cell cycle-dependent actin cytoskeletal dynamics during polarized growth and cell wall integrity	cytoskeleton organization, cell wall organization or biogenesis, signaling	molecular_function	membrane, plasma membrane, cytoplasm	ORF|Verified
BLI1	1.07::0.93	1.15	1.07::0.96	1.12	1.07::0.99	1.08	1.07::0.99	1.09	YKL061W	BLI1	-	Putative protein of unknown function; likely member of BLOC complex involved in endosomal cargo sorting; green fluorescent protein (GFP)-fusion protein localizes to the endosome	biological_process	molecular_function	cytoplasm	ORF|Uncharacterized
BLM10	0.87::0.83	1.05	0.87::0.81	1.07	0.87::0.94	0.93	0.87::1.30	0.67	YFL007W	BLM10	YFL006W	Proteasome activator subunit; found in association with core particles, with and without the 19S regulatory particle; required for resistance to bleomycin, may be involved in protecting against oxidative damage; similar to mammalian PA200	protein complex biogenesis	molecular_function	nucleus, membrane	ORF|Verified
BLM10	0.88::0.84	1.05	0.88::0.83	1.06	0.88::0.99	0.89	0.88::0.82	1.07	YFL007W	BLM10	YFL006W	Proteasome activator subunit; found in association with core particles, with and without the 19S regulatory particle; required for resistance to bleomycin, may be involved in protecting against oxidative damage; similar to mammalian PA200	protein complex biogenesis	molecular_function	nucleus, membrane	ORF|Verified
BLS1	0.99::0.93	1.07	0.99::0.93	1.07	0.99::0.96	1.03	0.99::0.90	1.1	YLR408C	BLS1	BLB1	Putative protein of unknown function; likely member of BLOC complex involved in endosomal cargo sorting; green fluorescent protein (GFP)-fusion protein localizes to the endosome; YLR408C is not an essential gene	biological_process	molecular_function	cytoplasm	ORF|Uncharacterized
BMH1	0.84::0.61	1.39	0.84::0.65	1.29	0.84::0.45	1.88	0.84::0.28	2.99	YER177W	BMH1	2011-04-06	14-3-3 protein, major isoform; controls proteome at post-transcriptional level, binds proteins and DNA, involved in regulation of many processes including exocytosis, vesicle transport, Ras/MAPK signaling, and rapamycin-sensitive signaling	mitotic cell cycle, carbohydrate metabolic process, sporulation, generation of precursor metabolites and energy, response to DNA damage stimulus, regulation of protein modification process, protein modification by small protein conjugation or removal, pseudohyphal growth, cell wall organization or biogenesis, signaling, regulation of cell cycle	DNA binding	nucleus, membrane fraction	ORF|Verified
BMH2	1.01::0.97	1.04	1.01::1.02	0.99	1.01::0.78	1.3	1.01::0.32	3.13	YDR099W	BMH2	SCD3	14-3-3 protein, minor isoform; controls proteome at post-transcriptional level, binds proteins and DNA, involved in regulation of many processes including exocytosis, vesicle transport, Ras/MAPK signaling, and rapamycin-sensitive signaling	mitotic cell cycle, carbohydrate metabolic process, DNA replication, sporulation, generation of precursor metabolites and energy, response to DNA damage stimulus, regulation of protein modification process, protein modification by small protein conjugation or removal, pseudohyphal growth, cell wall organization or biogenesis, signaling, regulation of cell cycle	DNA binding	nucleus, membrane fraction	ORF|Verified
BNA1	0.94::0.98	0.96	0.94::0.93	1.01	0.94::1.01	0.94	0.94::0.97	0.97	YJR025C	BNA1	HAD1	3-hydroxyanthranilic acid dioxygenase, required for the de novo biosynthesis of NAD from tryptophan via kynurenine; expression regulated by Hst1p	cofactor metabolic process, nucleobase-containing small molecule metabolic process	oxidoreductase activity	cytoplasm	ORF|Verified
BNA2	1.04::0.90	1.16	1.04::0.95	1.1	1.04::0.96	1.09	1.04::0.92	1.14	YJR078W	BNA2	-	Putative tryptophan 2,3-dioxygenase or indoleamine 2,3-dioxygenase, required for de novo biosynthesis of NAD from tryptophan via kynurenine; interacts genetically with telomere capping gene CDC13; regulated by Hst1p and Aftp	cofactor metabolic process, nucleobase-containing small molecule metabolic process	oxidoreductase activity	cytoplasm	ORF|Verified
BNA3	1.25::0.96	1.29	1.25::1.19	1.04	1.25::1.13	1.1	1.25::1.38	0.9	YJL060W	BNA3	-	Kynurenine aminotransferase, catalyzes formation of kynurenic acid from kynurenine; potential Cdc28p substrate	other	other	mitochondrion, cytoplasm	ORF|Verified
BNA4	1.01::0.96	1.05	1.01::1.14	0.89	1.01::1.07	0.95	1.01::0.98	1.04	YBL098W	BNA4	-	Kynurenine 3-mono oxygenase, required for the de novo biosynthesis of NAD from tryptophan via kynurenine; expression regulated by Hst1p; putative therapeutic target for Huntington disease	cofactor metabolic process, nucleobase-containing small molecule metabolic process	oxidoreductase activity	membrane, mitochondrial envelope, mitochondrion, cytoplasm	ORF|Verified
BNA5	0.95::1.05	0.9	0.95::0.99	0.96	0.95::1.04	0.91	0.95::0.98	0.97	YLR231C	BNA5	-	Kynureninase, required for the de novo biosynthesis of NAD from tryptophan via kynurenine; expression regulated by Hst1p	cofactor metabolic process, nucleobase-containing small molecule metabolic process	other	nucleus, cytoplasm	ORF|Verified
BNA6	0.95::1.01	0.94	0.95::0.97	0.98	0.95::1.00	0.95	0.95::0.88	1.08	YFR047C	BNA6	QPT1	Quinolinate phosphoribosyl transferase, required for the de novo biosynthesis of NAD from tryptophan via kynurenine; expression regulated by Hst1p	cofactor metabolic process, nucleobase-containing small molecule metabolic process	transferase activity, transferring glycosyl groups	nucleus, cytoplasm	ORF|Verified
BNA7	1.02::0.95	1.07	1.02::0.85	1.19	1.02::0.94	1.08	1.02::0.89	1.14	YDR428C	BNA7	-	Formylkynurenine formamidase, involved in the de novo biosynthesis of NAD from tryptophan via kynurenine	cofactor metabolic process, nucleobase-containing small molecule metabolic process	hydrolase activity, acting on carbon-nitrogen (but not peptide) bonds	cellular_component	ORF|Uncharacterized
BNI1	0.93::0.94	0.99	0.93::0.88	1.06	0.93::0.79	1.18	n/a	n/a	YNL271C	BNI1	SHE5|PPF3	Formin, nucleates the formation of linear actin filaments, involved in cell processes such as budding and mitotic spindle orientation which require the formation of polarized actin cables, functionally redundant with BNR1	mitotic cell cycle, cytoskeleton organization, regulation of organelle organization, cytokinesis, protein complex biogenesis	other	cell cortex, membrane fraction, cytoskeleton, cellular bud, site of polarized growth, cytoplasm	ORF|Verified
BNI4	0.81::0.87	0.93	0.81::0.89	0.91	0.81::1.04	0.77	0.81::0.83	0.97	YNL233W	BNI4	-	Targeting subunit for Glc7p protein phosphatase, localized to the bud neck, required for localization of chitin synthase III to the bud neck via interaction with the chitin synthase III regulatory subunit Skt5p	carbohydrate metabolic process, cytokinesis	other	cell cortex, cytoskeleton, cellular bud, site of polarized growth, cytoplasm	ORF|Verified
BNR1	1.04::0.95	1.1	1.04::1.13	0.92	1.04::1.08	0.96	1.04::1.00	1.03	YIL159W	BNR1	-	Formin, nucleates the formation of linear actin filaments, involved in cell processes such as budding and mitotic spindle orientation which require the formation of polarized actin cables, functionally redundant with BNI1	cytoskeleton organization, regulation of organelle organization, protein complex biogenesis	other	cellular bud, site of polarized growth	ORF|Verified
BNS1	1.04::1.01	1.03	1.04::0.99	1.05	1.04::0.98	1.06	1.04::1.09	0.95	YGR230W	BNS1	-	Protein with some similarity to Spo12p; overexpression bypasses need for Spo12p, but not required for meiosis	meiotic cell cycle	molecular_function	cellular_component	ORF|Verified
BOI1	0.91::0.90	1.01	0.91::0.87	1.04	0.91::0.85	1.07	0.91::0.93	0.98	YBL085W	BOI1	BOB1|GIN7	Protein implicated in polar growth, functionally redundant with Boi2p; interacts with bud-emergence protein Bem1p; contains an SH3 (src homology 3) domain and a PH (pleckstrin homology) domain	cell budding, cytokinesis, signaling	lipid binding	cellular bud, site of polarized growth	ORF|Verified
BOI2	0.83::0.77	1.07	0.83::0.78	1.06	0.83::0.68	1.23	0.83::0.56	1.47	YER114C	BOI2	BEB1	Protein implicated in polar growth, functionally redundant with Boi1p; interacts with bud-emergence protein Bem1p; contains an SH3 (src homology 3) domain and a PH (pleckstrin homology) domain	cell budding, cytokinesis, signaling	lipid binding	cellular bud, site of polarized growth	ORF|Verified
BOP2	1.03::0.99	1.03	1.03::0.97	1.05	1.03::1.06	0.97	1.03::0.92	1.12	YLR267W	BOP2	-	Protein of unknown function	biological_process	molecular_function	cellular_component	ORF|Uncharacterized
BOP3	1.03::1.14	0.91	1.03::1.03	1	1.03::1.01	1.02	1.03::1.08	0.95	YNL042W	BOP3	-	Protein of unknown function, potential Cdc28p substrate; overproduction confers resistance to methylmercury	response to chemical stimulus	molecular_function	nucleus, cytoplasm	ORF|Verified
BOR1	1.02::1.04	0.98	1.02::1.10	0.93	1.02::1.02	1	1.02::1.09	0.93	YNL275W	BOR1	-	Boron efflux transporter of the plasma membrane; binds HCO3-, I-, Br-, NO3- and Cl-; has similarity to the characterized boron efflux transporter A. thaliana BOR1	protein targeting, ion transport	transmembrane transporter activity	membrane, vacuole, plasma membrane, cytoplasm	ORF|Verified
BPH1	0.99::1.05	0.94	0.99::1.02	0.97	0.99::0.90	1.1	0.99::0.66	1.49	YCR032W	BPH1	-	PProtein homologous to human Chediak-Higashi syndrome and murine Beige proteins, which are implicated in disease syndromes due to defective lysosomal trafficking; mutant phenotype and genetic interactions suggest a role in protein sorting	cell wall organization or biogenesis	molecular_function	membrane fraction, mitochondrion, cytoplasm	ORF|Verified
BPT1	0.95::0.99	0.95	0.95::1.09	0.87	0.95::0.95	1	0.95::0.64	1.47	YLL015W	BPT1	-	ABC type transmembrane transporter of MRP/CFTR family, found in vacuolar membrane, involved in the transport of unconjugated bilirubin and in heavy metal detoxification via glutathione conjugates, along with Ycf1p	ion transport	transmembrane transporter activity	membrane, vacuole, cytoplasm	ORF|Verified
BRE1	0.56::0.51	1.1	0.56::0.59	0.94	0.56::0.70	0.8	0.56::0.22	2.53	YDL074C	BRE1	-	E3 ubiquitin ligase, forms heterodimer with Rad6p to monoubiquinate histone H2B-K123, which is required for the subsequent methylation of histone H3-K4 and H3-K79; required for DSBR, transcription, silencing, and checkpoint control	mitotic cell cycle, meiotic cell cycle, DNA repair, chromatin organization, histone modification, response to DNA damage stimulus, protein modification by small protein conjugation or removal, DNA recombination, transcription from RNA polymerase II promoter, regulation of cell cycle	ligase activity	nucleus, chromosome	ORF|Verified
BRE2	0.67::0.77	0.87	0.67::0.73	0.92	0.67::1.06	0.63	0.67::0.89	0.75	YLR015W	BRE2	CPS60	Subunit of COMPASS (Set1C) complex, which methylates Lys4 of histone H3 and functions in silencing at telomeres; has a C-terminal Sdc1 Dpy-30 Interaction (SDI) domain that mediates binding to Sdc1p; similar to trithorax-group protein ASH2L	telomere organization, protein alkylation, chromatin organization, histone modification	methyltransferase activity	nucleus	ORF|Verified
BRE4	1.01::0.98	1.03	1.01::0.99	1.02	1.01::1.00	1	1.01::0.81	1.25	YDL231C	BRE4	-	Zinc finger protein containing five transmembrane domains; null mutant exhibits strongly fragmented vacuoles and sensitivity to brefeldin A, a drug which is known to affect intracellular transport	membrane invagination, endocytosis	molecular_function	membrane	ORF|Verified
BRE5	0.77::0.85	0.91	0.77::0.78	0.98	0.77::0.62	1.24	0.77::0.29	2.61	YNR051C	BRE5	-	Ubiquitin protease cofactor, forms deubiquitination complex with Ubp3p that coregulates anterograde and retrograde transport between the endoplasmic reticulum and Golgi compartments; null is sensitive to brefeldin A	Golgi vesicle transport, protein modification by small protein conjugation or removal, regulation of transport	molecular_function	cytoplasm	ORF|Verified
BRO1	0.82::0.72	1.15	0.82::0.77	1.07	0.82::0.78	1.05	0.82::0.16	5.23	YPL084W	BRO1	NPI3|ASI6|VPS31|LPF2	Cytoplasmic class E vacuolar protein sorting (VPS) factor that coordinates deubiquitination in the multivesicular body (MVB) pathway by recruiting Doa4p to endosomes	protein targeting, proteolysis involved in cellular protein catabolic process, response to chemical stimulus, endosome transport, protein modification by small protein conjugation or removal	peptidase activity	membrane fraction, cytoplasm	ORF|Verified
BRP1	0.94::0.81	1.15	0.94::0.83	1.13	0.94::0.60	1.56	0.94::0.67	1.4	YGL007W	BRP1	-	Dubious ORF located in the upstream region of PMA1, deletion leads to polyamine resistance due to downregulation of PMA1	biological_process	molecular_function	cellular_component	-
BRR1	0.81::0.89	0.91	0.81::0.84	0.97	0.81::0.80	1.01	0.81::0.88	0.93	YPR057W	BRR1	-	snRNP protein component of spliceosomal snRNPs, required for pre-mRNA splicing and snRNP biogenesis; in null mutant newly-synthesized snRNAs are destabilized and 3'-end processing is slowed	RNA splicing, mRNA processing	RNA binding	nucleus	ORF|Verified
BSC1	0.90::0.94	0.96	0.90::0.92	0.97	0.90::0.97	0.93	0.90::0.99	0.91	YDL037C	BSC1	-	Protein of unconfirmed function, similar to cell surface flocculin Muc1p; ORF exhibits genomic organization compatible with a translational readthrough-dependent mode of expression	biological_process	molecular_function	cellular_component	ORF|Verified
BSC2	0.79::0.90	0.88	0.79::0.87	0.91	0.79::0.98	0.8	0.79::0.90	0.88	YDR275W	BSC2	-	Protein of unknown function, ORF exhibits genomic organization compatible with a translational readthrough-dependent mode of expression	biological_process	molecular_function	cytoplasm	ORF|Verified
BSC4	0.97::1.02	0.96	0.97::1.15	0.84	0.97::1.02	0.95	0.97::0.98	0.99	YNL269W	BSC4	-	Protein of unknown function, ORF exhibits genomic organization compatible with a translational readthrough-dependent mode of expression; readthrough is increased upon depletion of Sup35p	biological_process	molecular_function	cellular_component	ORF|Verified
BSC5	0.93::0.87	1.07	0.93::0.98	0.96	0.93::0.87	1.07	0.93::0.97	0.96	YNR069C	BSC5	-	Protein of unknown function, ORF exhibits genomic organization compatible with a translational readthrough-dependent mode of expression	biological_process	molecular_function	cellular_component	ORF|Verified
BSC6	0.91::0.96	0.96	0.91::1.01	0.9	0.91::1.01	0.9	0.91::1.09	0.84	YOL137W	BSC6	-	Protein of unknown function containing 8 putative transmembrane seqments; ORF exhibits genomic organization compatible with a translational readthrough-dependent mode of expression	biological_process	molecular_function	membrane, cytoplasmic membrane-bounded vesicle, cytoplasm, Golgi apparatus	ORF|Verified
BSD2	0.82::0.86	0.96	0.82::0.83	0.99	0.82::0.91	0.91	0.82::0.72	1.14	YBR290W	BSD2	-	Heavy metal ion homeostasis protein, facilitates trafficking of Smf1p and Smf2p metal transporters to the vacuole where they are degraded, controls metal ion transport, prevents metal hyperaccumulation, functions in copper detoxification	protein targeting, ion transport, proteolysis involved in cellular protein catabolic process	other	vacuole, membrane, endoplasmic reticulum, cytoplasm	ORF|Verified
BSP1	0.95::1.08	0.88	0.95::1.03	0.93	0.95::0.87	1.09	n/a	n/a	YPR171W	BSP1	-	Adapter that links synaptojanins Inp52p and Inp53p to the cortical actin cytoskeleton	other	protein binding, bridging	cellular bud, cell cortex, site of polarized growth, membrane fraction, cytoskeleton, cytoplasm	ORF|Verified
BST1	0.58::0.75	0.77	0.58::0.76	0.76	0.58::0.77	0.75	0.58::0.28	2.07	YFL025C	BST1	PER17	GPI inositol deacylase of the ER that negatively regulates COPII vesicle formation, prevents production of vesicles with defective subunits, required for proper discrimination between resident ER proteins and Golgi-bound cargo molecules	vesicle organization, proteolysis involved in cellular protein catabolic process, Golgi vesicle transport, lipid metabolic process	other	membrane, endoplasmic reticulum, cytoplasm	ORF|Verified
BTN2	0.88::1.11	0.8	0.88::1.01	0.87	0.88::0.97	0.91	0.88::1.09	0.81	YGR142W	BTN2	-	v-SNARE binding protein that facilitates specific protein retrieval from a late endosome to the Golgi; modulates arginine uptake, possible role in mediating pH homeostasis between the vacuole and plasma membrane H(+)-ATPase	endosome transport, amino acid transport	other	cytoplasm	ORF|Verified
BTS1	0.79::0.91	0.86	0.79::0.85	0.93	0.79::0.10	7.89	0.79::0.10	7.89	YPL069C	BTS1	-	Geranylgeranyl diphosphate synthase, increases the intracellular pool of geranylgeranyl diphosphate, suppressor of bet2 mutation that causes defective geranylgeranylation of small GTP-binding proteins that mediate vesicular traffic	lipid metabolic process	transferase activity, transferring alkyl or aryl (other than methyl) groups	mitochondrion, cytoplasm	ORF|Verified
BTT1	0.90::0.95	0.94	0.90::0.97	0.92	0.90::0.80	1.12	0.90::0.94	0.95	YDR252W	BTT1	-	Beta3 subunit of the heterotrimeric nascent polypeptide-associated complex which binds ribosomes via its beta-subunits in close proximity to nascent polypeptides; interacts with Caf130p of the CCR4-NOT complex; similar to human BTF3	protein folding	unfolded protein binding	nucleus, cytoplasm	ORF|Verified
BUB1	0.94::1.11	0.85	0.94::1.08	0.87	0.94::0.94	0.99	0.94::1.00	0.94	YGR188C	BUB1	-	Protein kinase involved in the cell cycle checkpoint into anaphase; forms complex with Mad1p and Bub3p crucial to preventing cell cycle progression into anaphase in the presence of spindle damage; CDC28-mediated phosphorylation at Bub1p-T566 is important for its degradation in anaphase and adaptation of the checkpoint to prolonged mitotic arrest, but not to its kinase activity or chromosome segre…	mitotic cell cycle, protein phosphorylation, organelle fission, cytoskeleton organization, regulation of organelle organization, chromosome segregation, regulation of cell cycle	kinase activity	nucleus, chromosome	ORF|Verified
BUB2	1.03::0.99	1.04	1.03::1.00	1.03	1.03::0.98	1.05	1.03::1.06	0.97	YMR055C	BUB2	PAC7	Mitotic exit network regulator, forms GTPase-activating Bfa1p-Bub2p complex that binds Tem1p and spindle pole bodies, blocks cell cycle progression before anaphase in response to spindle and kinetochore damage	mitotic cell cycle, regulation of cell cycle	enzyme regulator activity	cytoskeleton, microtubule organizing center, cytoplasm	ORF|Verified
BUB3	0.68::0.60	1.14	0.68::0.44	1.55	0.68::0.42	1.64	0.68::0.31	2.22	YOR026W	BUB3	-	Kinetochore checkpoint WD40 repeat protein that localizes to kinetochores during prophase and metaphase, delays anaphase in the presence of unattached kinetochores; forms complexes with Mad1p-Bub1p and with Cdc20p, binds Mad2p and Mad3p	mitotic cell cycle, organelle fission, regulation of organelle organization, regulation of cell cycle	small conjugating protein binding	nucleus, chromosome	ORF|Verified
BUD13	0.82::0.84	0.98	0.82::0.83	0.99	0.82::0.78	1.05	0.82::0.73	1.12	YGL174W	BUD13	CWC26	Subunit of the RES complex, which is required for nuclear pre-mRNA retention and splicing; involved in bud-site selection; diploid mutants display a unipolar budding pattern instead of the wild-type bipolar pattern	RNA splicing, cytokinesis, mRNA processing, nucleobase-containing compound transport, nuclear transport	molecular_function	nucleus	ORF|Verified
BUD14	0.84::0.92	0.92	0.84::0.85	0.99	0.84::0.87	0.97	0.84::0.66	1.28	YAR014C	BUD14	-	Protein involved in bud-site selection, Bud14p-Glc7p complex is a cortical regulator of dynein; inhibitor of the actin assembly factor Bnr1p (formin); diploid mutants display a random budding pattern instead of the wild-type bipolar pattern	cell morphogenesis, cytoskeleton organization, regulation of organelle organization, protein complex biogenesis	enzyme regulator activity	cellular bud, site of polarized growth	ORF|Verified
BUD17	0.91::0.92	0.99	0.91::0.94	0.97	0.91::0.89	1.03	0.91::0.98	0.94	YNR027W	BUD17	-	Putative pyridoxal kinase, a key enzyme in vitamin B6 metabolism; involved in bud-site selection; diploid mutants display a random rather than a bipolar budding pattern; similarity to yeast BUD16 and human pyridoxal kinase (PDXK)	cofactor metabolic process, cytokinesis, vitamin metabolic process	kinase activity	nucleus, cytoplasm	ORF|Verified
BUD2	1.10::1.03	1.06	1.10::1.08	1.02	1.10::1.00	1.1	1.10::0.89	1.23	YKL092C	BUD2	ERC25|CLA2	GTPase activating factor for Rsr1p/Bud1p required for both axial and bipolar budding patterns; mutants exhibit random budding in all cell types	cell budding, cytokinesis, signaling	enzyme regulator activity	other	ORF|Verified
BUD20	0.96::0.98	0.98	0.96::1.05	0.91	0.96::0.97	0.98	0.96::0.93	1.03	YLR074C	BUD20	-	Protein involved in bud-site selection; diploid mutants display a random budding pattern instead of the wild-type bipolar pattern	cytokinesis	molecular_function	nucleus	ORF|Verified
BUD21	0.28::0.63	0.45	0.28::0.59	0.48	0.28::0.46	0.61	0.28::1.02	0.28	YOR078W	BUD21	YOR29-29|UTP16	Component of small ribosomal subunit (SSU) processosome that contains U3 snoRNA; originally isolated as bud-site selection mutant that displays a random budding pattern	rRNA processing, ribosomal small subunit biogenesis	RNA binding	nucleus, nucleolus	ORF|Verified
BUD25	1.03::0.99	1.04	1.03::0.98	1.05	1.03::1.02	1.01	1.03::0.92	1.12	YER014C-A	BUD25	-	Protein involved in bud-site selection; diploid mutants display a random budding pattern instead of the wild-type bipolar pattern	cytokinesis	molecular_function	cellular_component	ORF|Verified
BUD26	0.86::0.97	0.88	0.86::0.88	0.97	0.86::0.82	1.04	0.86::0.87	0.98	YDR241W	BUD26	-	Dubious open reading frame, unlikely to encode a protein; not conserved in closely related Saccharomyces species; 1% of ORF overlaps the verified gene SNU56; diploid mutant displays a weak budding pattern phenotype in a systematic assay	cytokinesis	molecular_function	cellular_component	-
BUD27	0.60::0.73	0.82	0.60::0.83	0.73	0.60::0.47	1.29	0.60::0.50	1.2	YFL023W	BUD27	URI1	Unconventional prefoldin protein involved in translation initiation; mutants have inappropriate expression of nutrient sensitive genes due to translational derepression of Gcn4p transcription factor; diploid mutants show random budding	translational initiation	molecular_function	ribosome, cytoplasm	ORF|Verified
BUD28	0.27::0.48	0.57	0.27::0.39	0.71	0.27::0.39	0.69	0.27::0.10	2.74	YLR062C	BUD28	-	Dubious open reading frame, unlikely to encode a protein; not conserved in closely related Saccharomyces species; 98% of ORF overlaps the verified gene RPL22A; diploid mutant displays a weak budding pattern phenotype in a systematic assay	cytokinesis	molecular_function	cellular_component	-
BUD3	1.17::1.01	1.16	1.17::1.12	1.05	1.17::1.08	1.08	1.17::1.11	1.06	YCL014W	BUD3	YCL012W	Protein involved in bud-site selection and required for axial budding pattern; localizes with septins to bud neck in mitosis and may constitute an axial landmark for next round of budding	cell budding, cytokinesis	molecular_function	cellular bud, cell cortex, site of polarized growth, cytoskeleton, cytoplasm	ORF|Verified
BUD3	1.32::1.18	1.11	1.32::1.10	1.2	1.32::1.11	1.19	1.32::1.13	1.17	YCL014W	BUD3	YCL012W	Protein involved in bud-site selection and required for axial budding pattern; localizes with septins to bud neck in mitosis and may constitute an axial landmark for next round of budding	cell budding, cytokinesis	molecular_function	cellular bud, cell cortex, site of polarized growth, cytoskeleton, cytoplasm	ORF|Verified
BUD30	0.69::0.76	0.91	0.69::0.81	0.85	0.69::0.46	1.52	0.69::0.10	6.74	YDL151C	BUD30	-	Dubious open reading frame, unlikely to encode a protein; not conserved in closely related Saccharomyces species; 96% of ORF overlaps the verified gene RPC53; diploid mutant displays a weak budding pattern phenotype in a systematic assay	sporulation, cytokinesis, transcription from RNA polymerase II promoter	molecular_function	cellular_component	-
BUD31	0.27::0.36	0.77	0.27::0.23	1.17	0.27::0.70	0.39	0.27::0.51	0.54	YCR063W	BUD31	CWC14	Component of the SF3b subcomplex of the U2 snRNP; diploid mutants display a random budding pattern instead of the wild-type bipolar pattern	RNA splicing, cytokinesis, mRNA processing	molecular_function	nucleus	ORF|Verified
BUD32	0.57::0.63	0.89	0.57::0.57	0.99	0.57::0.10	5.65	0.57::0.10	5.65	YGR262C	BUD32	LDB14	Protein kinase, component of the EKC/KEOPS complex with Kae1p, Cgi121p, Pcc1p, and Gon7p; EKC/KEOPS complex is required for t6A tRNA modification and may have roles in telomere maintenance and transcription	telomere organization, protein phosphorylation, cytokinesis, nucleobase-containing small molecule metabolic process, transcription from RNA polymerase II promoter	kinase activity	nucleus, cytoplasm	ORF|Verified
BUD4	0.94::1.09	0.87	0.94::1.01	0.93	0.94::0.94	1	0.94::0.77	1.22	YJR092W	BUD4	-	Involved in bud-site selection and required for the axial budding pattern; localizes with septins to bud neck in mitosis and may constitute an axial landmark for next round of budding; required for the formation of a double septin ring, and generally for the organization of septin structures; potential Cdc28p substrate	cell budding, cytokinesis	other	cell cortex, cytoskeleton, cellular bud, site of polarized growth, cytoplasm	ORF|Verified
BUD6	0.94::1.05	0.9	0.94::0.87	1.09	0.94::1.11	0.85	0.94::1.08	0.87	YLR319C	BUD6	AIP3	Actin- and formin-interacting protein; stimulates actin cable nucleation by recruiting actin monomers to Bni1p; involved in polarized cell growth; isolated as bipolar budding mutant; potential Cdc28p substrate	chromatin organization, cell budding, cytoskeleton organization, regulation of organelle organization, cytokinesis, signaling, response to osmotic stress	cytoskeletal protein binding	cell cortex, cytoskeleton, microtubule organizing center, site of polarized growth, cytoplasm	ORF|Verified
BUD7	0.99::1.02	0.97	0.99::0.99	1	0.99::0.91	1.09	0.99::1.10	0.89	YOR299W	BUD7	-	Member of the ChAPs family of proteins (Chs5p-Arf1p-binding proteins: Bch1p, Bch2p, Bud7p, Chs6p), that forms the exomer complex with Chs5p to mediate export of specific cargo proteins, including Chs3p, from the Golgi to the plasma membrane	carbohydrate metabolic process, Golgi vesicle transport, cytokinesis, cell wall organization or biogenesis	molecular_function	cytoplasmic membrane-bounded vesicle, cytoplasm, Golgi apparatus	ORF|Verified
BUD8	1.11::1.07	1.04	1.11::1.16	0.95	1.11::1.22	0.9	1.11::1.00	1.1	YLR353W	BUD8	-	Protein involved in bud-site selection; diploid mutants display a unipolar budding pattern instead of the wild-type bipolar pattern, and bud at the proximal pole	pseudohyphal growth, cytokinesis	molecular_function	cellular bud, membrane, site of polarized growth, plasma membrane	ORF|Verified
BUD9	0.93::0.90	1.03	0.93::0.97	0.95	0.93::0.80	1.16	0.93::1.10	0.84	YGR041W	BUD9	-	Protein involved in bud-site selection; mutant has increased aneuploidy tolerance; diploid mutants display a unipolar budding pattern instead of the wild-type bipolar pattern, and bud at the distal pole	cytokinesis	molecular_function	cellular bud, membrane, site of polarized growth, plasma membrane	ORF|Verified
BUG1	0.23::0.27	0.83	n/a	n/a	n/a	n/a	0.23::0.26	0.86	YDL099W	BUG1	-	Cis-golgi localized protein involved in ER to Golgi transport; forms a complex with the mammalian GRASP65 homolog, Grh1p; mutants are compromised for the fusion of ER-derived vesicles with Golgi membranes	Golgi vesicle transport	molecular_function	cytoplasm, Golgi apparatus	ORF|Verified
BUL1	1.10::0.90	1.23	1.10::1.11	0.99	1.10::0.98	1.12	1.10::0.89	1.23	YMR275C	BUL1	SMM2|RDS1|DAG1	Ubiquitin-binding component of the Rsp5p E3-ubiquitin ligase complex, functional homolog of Bul2p, disruption causes temperature-sensitive growth, overexpression causes missorting of amino acid permeases	protein modification by small protein conjugation or removal, organelle inheritance, mitochondrion organization	ligase activity	membrane, plasma membrane	ORF|Verified
BUL2	0.89::0.95	0.94	0.89::0.89	1	0.89::1.08	0.82	0.89::0.96	0.93	YML111W	BUL2	-	Component of the Rsp5p E3-ubiquitin ligase complex, involved in intracellular amino acid permease sorting, functions in heat shock element mediated gene expression, essential for growth in stress conditions, functional homolog of BUL1	protein modification by small protein conjugation or removal	ligase activity	cytoplasm	ORF|Verified
BXI1	1.05::1.03	1.02	1.05::1.05	1	1.05::0.91	1.16	1.05::1.06	0.99	YNL305C	BXI1	YBH3	Protein involved in apoptosis; variously described as containing a BCL-2 homology (BH3) domain or as a member of the BAX inhibitor family; reported to promote apoptosis under some conditions and to inhibit it in others; localizes to ER and vacuole; may link the unfolded protein response to apoptosis via regulation of calcium-mediated signaling; translocates to mitochondria under apoptosis-inducin…	response to chemical stimulus, signaling	molecular_function	vacuole, mitochondrion, membrane, endoplasmic reticulum, cytoplasm	ORF|Uncharacterized
BYE1	1.11::1.07	1.04	1.11::0.91	1.22	1.11::0.82	1.35	1.11::0.91	1.22	YKL005C	BYE1	-	Negative regulator of transcription elongation, contains a TFIIS-like domain and a PHD finger, multicopy suppressor of temperature-sensitive ess1 mutations, probably binds RNA polymerase II large subunit	transcription from RNA polymerase II promoter	histone binding	nucleus	ORF|Verified
BZZ1	0.81::0.99	0.82	0.81::0.92	0.88	0.81::0.98	0.83	0.81::1.14	0.71	YHR114W	BZZ1	LSB7	SH3 domain protein implicated in the regulation of actin polymerization, able to recruit actin polymerization machinery through its SH3 domains, colocalizes with cortical actin patches and Las17p, interacts with type I myosins	cytoskeleton organization, membrane invagination, response to osmotic stress, endocytosis	molecular_function	cell cortex, cytoskeleton, site of polarized growth, cytoplasm	ORF|Verified
CAC2	0.99::0.96	1.03	0.99::0.89	1.11	0.99::0.98	1.02	0.99::1.12	0.88	YML102W	CAC2	-	Component of the chromatin assembly complex (with Rlf2p and Msi1p) that assembles newly synthesized histones onto recently replicated DNA, required for building functional kinetochores, conserved from yeast to humans	response to DNA damage stimulus, DNA repair, chromatin organization	other	nucleus, chromosome	ORF|Verified
CAD1	1.06::0.95	1.11	1.06::1.04	1.01	1.06::0.92	1.15	1.06::0.76	1.39	YDR423C	CAD1	YAP2	AP-1-like basic leucine zipper (bZIP) transcriptional activator involved in stress responses, iron metabolism, and pleiotropic drug resistance; controls a set of genes involved in stabilizing proteins; binds consensus sequence TTACTAA	transcription from RNA polymerase II promoter, response to chemical stimulus	other	nucleus, cytoplasm	ORF|Verified
CAF120	0.84::0.87	0.97	0.84::0.96	0.88	0.84::0.99	0.85	0.84::1.12	0.76	YNL278W	CAF120	-	Part of the evolutionarily-conserved CCR4-NOT transcriptional regulatory complex involved in controlling mRNA initiation, elongation, and degradation	transcription from RNA polymerase II promoter	molecular_function	nucleus	ORF|Verified
CAF130	0.84::0.94	0.89	0.84::0.89	0.95	0.84::0.79	1.07	0.84::0.72	1.17	YGR134W	CAF130	-	Part of the evolutionarily-conserved CCR4-NOT transcriptional regulatory complex involved in controlling mRNA initiation, elongation, and degradation	transcription from RNA polymerase II promoter	molecular_function	nucleus	ORF|Verified
CAF16	0.91::1.02	0.89	0.91::0.97	0.93	0.91::0.98	0.92	0.91::0.91	0.99	YFL028C	CAF16	-	Part of evolutionarily-conserved CCR4-NOT regulatory complex; contains single ABC-type ATPase domain but no transmembrane domain; interacts with several subunits of Mediator	transcription from RNA polymerase II promoter	ATPase activity	nucleus, cytoplasm	ORF|Verified
CAF20	1.00::0.92	1.09	1.00::0.77	1.31	1.00::0.99	1.01	1.00::0.79	1.27	YOR276W	CAF20	p20|CAP20|CAF2	Phosphoprotein of the mRNA cap-binding complex involved in translational control, repressor of cap-dependent translation initiation, competes with eIF4G for binding to eIF4E	regulation of translation	other	other	ORF|Verified
CAF4	0.90::0.97	0.93	0.90::0.86	1.04	0.90::0.88	1.03	0.90::0.75	1.21	YKR036C	CAF4	-	WD40 repeat-containing protein associated with the CCR4-NOT complex, interacts in a Ccr4p-dependent manner with Ssn2p; also interacts with Fis1p, Mdv1p and Dnm1p and plays a role in mitochondrial fission	organelle fission, mitochondrion organization, peroxisome organization, transcription from RNA polymerase II promoter	molecular_function	nucleus, mitochondrion, cytoplasm	ORF|Verified
CAF40	1.03::1.09	0.95	1.03::0.82	1.26	1.03::1.17	0.88	1.03::0.99	1.05	YNL288W	CAF40	-	Evolutionarily conserved subunit of the CCR4-NOT complex involved in controlling mRNA initiation, elongation and degradation; binds Cdc39p	transcription from RNA polymerase II promoter	molecular_function	nucleus	ORF|Verified
CAJ1	n/a	n/a	0.89::0.98	0.91	0.89::0.98	0.91	n/a	n/a	YER048C	CAJ1	-	Nuclear type II J heat shock protein of the E. coli dnaJ family, contains a leucine zipper-like motif, binds to non-native substrates for presentation to Ssa3p, may function during protein translocation, assembly and disassembly	protein folding	other	nucleus	ORF|Verified
CAM1	0.92::0.96	0.96	0.92::0.90	1.02	0.92::1.15	0.8	0.92::1.02	0.9	YPL048W	CAM1	CPBP|TEF3	Nuclear protein required for transcription of MXR1; binds the MXR1 promoter in the presence of other nuclear factors; binds calcium and phospholipids; has similarity to translational cofactor EF-1 gamma	transcription from RNA polymerase II promoter	protein binding transcription factor activity, ion binding, lipid binding	nucleus	ORF|Verified
CAN1	1.05::1.04	1.01	1.05::1.06	0.98	1.05::0.82	1.28	1.05::0.77	1.35	YEL063C	CAN1	-	Plasma membrane arginine permease, requires phosphatidyl ethanolamine (PE) for localization, exclusively associated with lipid rafts; mutation confers canavanine resistance	transmembrane transport, amino acid transport	transmembrane transporter activity	membrane, mitochondrion, plasma membrane, cytoplasm	ORF|Verified
CAP1	0.93::0.98	0.94	0.93::0.94	0.98	0.93::0.96	0.97	0.93::1.14	0.82	YKL007W	CAP1	-	Alpha subunit of the capping protein (CP) heterodimer (Cap1p and Cap2p) which binds to the barbed ends of actin filaments preventing further polymerization; localized predominantly to cortical actin patches	cytoskeleton organization, regulation of organelle organization, protein complex biogenesis	cytoskeletal protein binding	cell cortex, site of polarized growth, cytoskeleton, cytoplasm	ORF|Verified
CAP2	1.02::1.05	0.97	1.02::1.12	0.92	1.02::1.10	0.93	1.02::0.93	1.1	YIL034C	CAP2	-	Beta subunit of the capping protein (CP) heterodimer (Cap1p and Cap2p) which binds to the barbed ends of actin filaments preventing further polymerization; localized predominantly to cortical actin patches	cytoskeleton organization, regulation of organelle organization, protein complex biogenesis	cytoskeletal protein binding	cell cortex, site of polarized growth, cytoskeleton, cytoplasm	ORF|Verified
CAR1	0.94::0.94	0.99	0.94::0.96	0.98	0.94::0.85	1.1	0.94::0.99	0.94	YPL111W	CAR1	cargA|LPH15	Arginase, responsible for arginine degradation, expression responds to both induction by arginine and nitrogen catabolite repression; disruption enhances freeze tolerance	cellular amino acid metabolic process	hydrolase activity, acting on carbon-nitrogen (but not peptide) bonds, ion binding, enzyme regulator activity	nucleus, site of polarized growth, cytoplasm	ORF|Verified
CAR2	1.17::1.15	1.01	1.17::1.08	1.08	1.17::0.89	1.32	1.17::1.01	1.16	YLR438W	CAR2	cargB	L-ornithine transaminase (OTAse), catalyzes the second step of arginine degradation, expression is dually-regulated by allophanate induction and a specific arginine induction process; not nitrogen catabolite repression sensitive	cellular amino acid metabolic process	other	nucleus, cytoplasm	ORF|Verified
CAT2	0.99::1.07	0.92	0.99::1.16	0.85	0.99::1.14	0.87	0.99::0.98	1.01	YML042W	CAT2	YCAT	Carnitine acetyl-CoA transferase present in both mitochondria and peroxisomes, transfers activated acetyl groups to carnitine to form acetylcarnitine which can be shuttled across membranes	cellular amino acid metabolic process	transferase activity, transferring acyl groups	peroxisome, mitochondrion, cytoplasm	ORF|Verified
CAT5	0.86::0.96	0.89	0.86::0.90	0.95	0.86::0.88	0.98	0.86::0.91	0.94	YOR125C	CAT5	COQ7	Protein required for ubiquinone (Coenzyme Q) biosynthesis; localizes to the matrix face of the mitochondrial inner membrane in a large complex with ubiquinone biosynthetic enzymes; required for gluconeogenic gene activation	cofactor metabolic process	oxidoreductase activity	membrane, mitochondrial envelope, mitochondrion, cytoplasm	ORF|Verified
CAT8	1.11::0.94	1.19	1.11::0.99	1.12	1.11::1.07	1.03	1.11::1.02	1.08	YMR280C	CAT8	MSP8|DIL1	Zinc cluster transcriptional activator necessary for derepression of a variety of genes under non-fermentative growth conditions, active after diauxic shift, binds carbon source responsive elements	carbohydrate metabolic process, transcription from RNA polymerase II promoter	nucleic acid binding transcription factor activity, DNA binding	nucleus	ORF|Verified
CBC2	0.85::0.97	0.88	0.85::0.91	0.94	0.85::1.05	0.81	0.85::0.92	0.92	YPL178W	CBC2	CBP20|SAE1|MUD13	Small subunit of the heterodimeric cap binding complex that also contains Sto1p, component of the spliceosomal commitment complex; interacts with Npl3p, possibly to package mRNA for export from the nucleus; contains an RNA-binding motif	RNA splicing, mRNA processing	RNA binding	nucleus	ORF|Verified
CBF1	0.58::0.67	0.87	0.58::0.54	1.08	0.58::0.52	1.11	0.58::0.18	3.25	YJR060W	CBF1	CP1|CPF1|CEP1	Dual function helix-loop-helix protein; binds the motif CACRTG present at several sites including MET gene promoters and centromere DNA element I (CDEI); affects nucleosome positioning at this motif; associates with other transcription factors such as Met4p and Isw1p to mediate transcriptional activation or repression; associates with kinetochore proteins and required for efficient chromosome seg…	carbohydrate metabolic process, chromatin organization, chromosome segregation, cellular amino acid metabolic process, lipid metabolic process, transcription from RNA polymerase II promoter	protein binding transcription factor activity, nucleic acid binding transcription factor activity, DNA binding, transcription factor binding	nucleus, chromosome, mitochondrion, cytoplasm	ORF|Verified
CBP1	0.71::0.80	0.88	0.71::0.56	1.26	0.71::0.67	1.06	0.71::0.49	1.45	YJL209W	CBP1	-	Mitochondrial protein that interacts with the 5'-untranslated region of the COB mRNA and has a role in its stability and translation; found in a complex at the inner membrane along with Pet309p	generation of precursor metabolites and energy, cellular respiration, RNA catabolic process	RNA binding, mRNA binding	mitochondrion, membrane, mitochondrial envelope, cytoplasm	ORF|Verified
CBP2	0.70::0.68	1.03	0.70::0.84	0.83	0.70::0.59	1.19	0.70::0.49	1.42	YHL038C	CBP2	-	Mitochondrial protein required for splicing of the group I intron aI5 of the COB pre-mRNA, binds to the RNA to promote splicing; also involved in but not essential for splicing of the COB bI2 intron and the intron in the 21S rRNA gene	RNA splicing	RNA binding	mitochondrion, cytoplasm	ORF|Verified
CBP3	0.87::0.76	1.15	0.87::0.81	1.07	0.87::0.57	1.52	0.87::0.46	1.87	YPL215W	CBP3	-	Mitochondrial protein required for assembly of cytochrome bc1 complex; forms a complex with Cbp6p that binds to mt ribosomes near the polypeptide tunnel exit and promotes efficient translation of the COB mRNA; Cbp3p-Cbp6p complex also interacts with newly synthesized cytochrome b (Cobp) and Cbp4p to promote assembly of Cobp into the cytochrome bc1 complex	mitochondrial translation, regulation of translation, mitochondrion organization, regulation of organelle organization, protein complex biogenesis	other	ribosome, mitochondrion, membrane, mitochondrial envelope, cytoplasm	ORF|Verified
CBP4	0.66::0.57	1.14	0.66::0.70	0.93	0.66::0.54	1.23	0.66::0.41	1.61	YGR174C	CBP4	-	Mitochondrial protein required for assembly of cytochrome bc1 complex; interacts with the Cbp3p-Cbp6p complex and newly synthesized cytochrome b (Cobp) to promote assembly of Cobp into the cytochrome bc1 complex	mitochondrion organization, protein complex biogenesis	molecular_function	membrane, mitochondrial envelope, mitochondrion, cytoplasm	ORF|Verified
CBP6	1.03::1.18	0.88	1.03::1.17	0.88	1.03::0.52	1.97	n/a	n/a	YBR120C	CBP6	-	Mitochondrial protein required for translation of the COB mRNA; forms a complex with Cbp3p that binds to mt ribosomes near the polypeptide tunnel exit and promotes efficient translation of the COB mRNA; Cbp3p-Cbp6p complex also interacts with newly synthesized cytochrome b (Cobp) and Cbp4p to promote assembly of Cobp into the cytochrome bc1 complex	mitochondrial translation, regulation of translation, mitochondrion organization, regulation of organelle organization, protein complex biogenesis	other	ribosome, mitochondrion, cytoplasm	ORF|Verified
CBR1	1.03::0.98	1.05	1.03::1.01	1.03	1.03::0.88	1.17	1.03::0.73	1.43	YIL043C	CBR1	CBR5	Microsomal cytochrome b reductase, not essential for viability; also detected in mitochondria; mutation in conserved NADH binding domain of the human ortholog results in type I methemoglobinemia	biological_process	oxidoreductase activity	membrane, membrane fraction, mitochondrial envelope, mitochondrion, cytoplasm	ORF|Verified
CBS1	0.91::0.88	1.03	0.91::0.90	1.01	0.91::0.96	0.94	0.91::0.94	0.96	YDL069C	CBS1	-	Mitochondrial translational activator of the COB mRNA; membrane protein that interacts with translating ribosomes, acts on the COB mRNA 5'-untranslated leader	mitochondrial translation, regulation of translation, mitochondrion organization, regulation of organelle organization, protein complex biogenesis	other	ribosome, mitochondrion, membrane, mitochondrial envelope, cytoplasm	ORF|Verified
CBS2	0.73::0.78	0.94	0.73::0.63	1.16	0.73::0.49	1.5	0.73::0.36	2.05	YDR197W	CBS2	CBP7	Mitochondrial translational activator of the COB mRNA; interacts with translating ribosomes, acts on the COB mRNA 5'-untranslated leader	mitochondrial translation, regulation of translation, mitochondrion organization, regulation of organelle organization, protein complex biogenesis	other	ribosome, mitochondrion, membrane, mitochondrial envelope, cytoplasm	ORF|Verified
CBT1	0.73::0.82	0.89	0.73::0.86	0.85	0.73::0.57	1.27	0.73::0.90	0.81	YKL208W	CBT1	SOC1	Protein involved in 5' end processing of mitochondrial COB, 15S_rRNA, and RPM1 transcripts; may also have a role in 3' end processing of the COB pre-mRNA; displays genetic interaction with cell cycle-regulated kinase Dbf2p	mRNA processing, protein complex biogenesis	molecular_function	mitochondrion, cytoplasm	ORF|Verified
CCC1	0.66::0.93	0.71	0.66::0.97	0.69	0.66::0.96	0.69	0.66::0.79	0.84	YLR220W	CCC1	-	Putative vacuolar Fe2+/Mn2+ transporter; suppresses respiratory deficit of yfh1 mutants, which lack the ortholog of mammalian frataxin, by preventing mitochondrial iron accumulation	cellular ion homeostasis, ion transport	transmembrane transporter activity	membrane, membrane fraction, vacuole, cytoplasm, Golgi apparatus	ORF|Verified
CCC2	0.88::0.99	0.89	0.88::0.87	1.01	0.88::0.88	1.01	0.88::0.90	0.97	YDR270W	CCC2	-	Cu(+2)-transporting P-type ATPase, required for export of copper from the cytosol into an extracytosolic compartment; has similarity to human proteins involved in Menkes and Wilsons diseases	transmembrane transport, ion transport, cellular ion homeostasis	transmembrane transporter activity, ion binding, ATPase activity	endomembrane system, cytoplasmic membrane-bounded vesicle, membrane, Golgi apparatus, cytoplasm	ORF|Verified
CCE1	0.71::1.01	0.7	0.71::0.97	0.74	0.71::1.00	0.71	0.71::0.99	0.72	YKL011C	CCE1	MGT1	Mitochondrial cruciform cutting endonuclease, cleaves Holliday junctions formed during recombination of mitochondrial DNA	mitochondrion organization	nuclease activity	membrane, mitochondrial envelope, mitochondrion, cytoplasm	ORF|Verified
CCH1	0.56::0.66	0.84	0.56::0.76	0.73	0.56::0.39	1.43	0.56::0.10	5.57	YGR217W	CCH1	-	Voltage-gated high-affinity calcium channel involved in calcium influx in response to some environmental stresses as well as exposure to mating pheromones; interacts and co-localizes with Mid1p, suggesting Cch1p and Mid1p function together	ion transport	transmembrane transporter activity	membrane, plasma membrane	ORF|Verified
CCM1	0.72::0.76	0.94	0.72::0.71	1.01	0.72::0.46	1.56	0.72::0.35	2.03	YGR150C	CCM1	DMR1|RRG2	Mitochondrial 15s rRNA-binding protein; required for intron removal of COB and COX1 pre-mRNAs; contains pentatricopeptide repeat (PPR) motifs; mutant is respiratory deficient and has defective plasma membrane electron transport	mitochondrion organization	RNA binding, rRNA binding	mitochondrion, cytoplasm	ORF|Verified
CCP1	0.86::0.89	0.97	0.86::0.97	0.88	0.86::0.90	0.95	0.86::0.97	0.88	YKR066C	CCP1	-	Mitochondrial cytochrome-c peroxidase; degrades reactive oxygen species in mitochondria, involved in the response to oxidative stress	response to oxidative stress, response to chemical stimulus	oxidoreductase activity	mitochondrial envelope, mitochondrion, cytoplasm	ORF|Verified
CCR4	0.52::0.65	0.8	0.52::0.51	1.02	0.52::0.18	2.84	0.52::0.13	3.91	YAL021C	CCR4	NUT21|FUN27	Component of the CCR4-NOT transcriptional complex, which is involved in regulation of gene expression; component of the major cytoplasmic deadenylase, which is involved in mRNA poly(A) tail shortening	mitotic cell cycle, DNA replication, RNA catabolic process, transcription elongation, DNA-dependent, mRNA processing, regulation of DNA metabolic process, transcription from RNA polymerase II promoter, regulation of cell cycle	nuclease activity	nucleus, cytoplasm	ORF|Verified
CCS1	0.69::0.76	0.91	0.69::0.80	0.86	0.69::0.10	6.9	0.69::0.10	6.9	YMR038C	CCS1	LYS7|CCS	Copper chaperone for superoxide dismutase Sod1p, involved in oxidative stress protection; Met-X-Cys-X2-Cys motif within the N-terminal portion is involved in insertion of copper into Sod1p under conditions of copper deprivation	ion transport	ion binding	nucleus, membrane, mitochondrial envelope, mitochondrion, cytoplasm	ORF|Verified
CCW12	0.95::0.93	1.02	0.95::0.99	0.96	0.95::0.84	1.13	0.95::0.79	1.21	YLR110C	CCW12	-	Cell wall mannoprotein with a role in maintenance of newly synthesized areas of cell wall; localizes to periphery of small buds, septum region of larger buds, and shmoo tip	conjugation, cell wall organization or biogenesis, response to chemical stimulus	molecular_function	cellular bud, cell wall, site of polarized growth	ORF|Verified
CCW14	1.07::0.98	1.09	1.07::0.99	1.07	1.07::0.86	1.24	1.07::0.98	1.09	YLR390W-A	CCW14	ICWP|YLR391W|SSR1|YLR391W-A	Covalently linked cell wall glycoprotein, present in the inner layer of the cell wall	cell wall organization or biogenesis	structural molecule activity	cell wall, mitochondrion, cytoplasm	ORF|Verified
CCW14	0.97::0.92	1.06	0.97::0.87	1.11	0.97::0.82	1.18	0.97::0.94	1.03	YLR390W-A	CCW14	ICWP|YLR391W|SSR1|YLR391W-A	Covalently linked cell wall glycoprotein, present in the inner layer of the cell wall	cell wall organization or biogenesis	structural molecule activity	cell wall, mitochondrion, cytoplasm	ORF|Verified
CCZ1	0.86::0.72	1.2	0.86::0.86	1	0.86::1.06	0.81	0.86::0.73	1.18	YBR131W	CCZ1	CVT16	Protein involved in vacuolar assembly, essential for autophagy and the cytoplasm-to-vacuole pathway	membrane fusion, protein targeting, response to starvation, organelle fusion	enzyme regulator activity	membrane, cytoplasm	ORF|Verified
CDA1	1.04::0.89	1.17	1.04::1.01	1.03	1.04::0.97	1.06	1.04::0.89	1.16	YLR307W	CDA1	-	Chitin deacetylase, together with Cda2p involved in the biosynthesis ascospore wall component, chitosan; required for proper rigidity of the ascospore wall	sporulation, cell wall organization or biogenesis	hydrolase activity, acting on carbon-nitrogen (but not peptide) bonds	cell wall	ORF|Verified
CDC26	0.99::0.82	1.21	0.99::0.85	1.17	n/a	n/a	0.99::0.81	1.22	YFR036W	CDC26	SCD26|HIT3	Subunit of the Anaphase-Promoting Complex/Cyclosome (APC/C), which is a ubiquitin-protein ligase required for degradation of anaphase inhibitors, including mitotic cyclins, during the metaphase/anaphase transition	mitotic cell cycle, organelle fission, chromatin organization, cytoskeleton organization, proteolysis involved in cellular protein catabolic process, chromosome segregation, protein modification by small protein conjugation or removal	ligase activity	nucleus	ORF|Verified
CDC40	0.61::0.56	1.09	0.61::0.62	0.98	0.61::0.37	1.64	0.61::0.10	6.1	YDR364C	CDC40	SLU4|SLT15|PRP17	Pre-mRNA splicing factor, important for catalytic step II of pre-mRNA splicing and plays a role in cell cycle progression; required for DNA synthesis during mitosis and meiosis; has WD repeats	mitotic cell cycle, RNA splicing, mRNA processing	other	nucleus	ORF|Verified
CDC50	0.61::0.60	1.01	0.61::0.64	0.96	0.61::0.26	2.38	0.61::0.10	6.12	YCR094W	CDC50	-	Endosomal protein that interacts with phospholipid flippase Drs2p; interaction with Cdc50p is essential for Drs2p catalytic activity; mutations affect cell polarity and polarized growth; similar to Ynr048wp and Lem3p	lipid transport, membrane invagination, endocytosis	ATPase activity	membrane fraction, cytoplasm, Golgi apparatus	ORF|Verified
CDC73	0.62::0.68	0.92	0.62::0.61	1.02	0.62::0.46	1.37	0.62::0.24	2.63	YLR418C	CDC73	-	Component of the Paf1p complex; binds to and modulates the activity of RNA polymerases I and II; required for expression of certain genes, modification of some histones, and telomere maintenance; involved in transcription elongation as demonstrated by the G-less-based run-on (GLRO) assay	transcription from RNA polymerase I promoter, protein alkylation, chromatin organization, DNA recombination, transcription elongation, DNA-dependent, transcription from RNA polymerase II promoter, histone modification	other	nucleus	ORF|Verified
CDH1	0.53::0.62	0.85	0.53::0.65	0.81	0.53::0.12	4.51	0.53::0.28	1.89	YGL003C	CDH1	HCT1	Cell-cycle regulated activator of the anaphase-promoting complex/cyclosome (APC/C), which directs ubiquitination of cyclins resulting in mitotic exit; targets the APC/C to specific substrates including Cdc20p, Ase1p, Cin8p and Fin1p	mitotic cell cycle, organelle fission, cytoskeleton organization, regulation of organelle organization, proteolysis involved in cellular protein catabolic process, chromosome segregation, regulation of protein modification process, protein modification by small protein conjugation or removal, regulation of cell cycle	protein binding, bridging, ligase activity	nucleus, cytoplasm	ORF|Verified
CEM1	0.50::0.51	0.99	0.50::0.36	1.39	0.50::0.15	3.44	0.50::0.10	5.02	YER061C	CEM1	-	Mitochondrial beta-keto-acyl synthase with possible role in fatty acid synthesis; required for mitochondrial respiration	lipid metabolic process	transferase activity, transferring acyl groups	mitochondrion, cytoplasm	ORF|Verified
CEX1	0.99::0.97	1.02	0.99::0.90	1.1	0.99::0.80	1.23	0.99::0.92	1.08	YOR112W	CEX1	-	Cytoplasmic component of the nuclear aminoacylation-dependent tRNA export pathway; interacts with nuclear pore component Nup116p; copurifies with tRNA export receptors Los1p and Msn5p, as well as eIF-1a and the RAN GTPase Gsp1p	nucleobase-containing compound transport, nuclear transport	RNA binding	nucleus, membrane, endomembrane system, cytoplasm	ORF|Verified
CGI121	0.53::0.65	0.81	0.53::0.78	0.67	0.53::0.12	4.26	0.53::0.10	5.28	YML036W	CGI121	-	Component of the EKC/KEOPS complex with Bud32p, Kae1p, Pcc1p, and Gon7p; EKC/KEOPS complex is required for t6A tRNA modification and may have roles in telomere maintenance and transcription; Cgi121p is dispensable for tRNA modification	telomere organization, transcription from RNA polymerase II promoter	molecular_function	other	ORF|Verified
CGR1	0.88::0.93	0.96	n/a	n/a	n/a	n/a	n/a	n/a	YGL029W	CGR1	-	Protein involved in nucleolar integrity and processing of the pre-rRNA for the 60S ribosome subunit; transcript is induced in response to cytotoxic stress but not genotoxic stress	rRNA processing	molecular_function	nucleus, nucleolus	ORF|Verified
CHA1	0.75::1.01	0.74	0.75::0.95	0.78	0.75::1.00	0.74	0.75::0.88	0.85	YCL064C	CHA1	-	Catabolic L-serine (L-threonine) deaminase, catalyzes the degradation of both L-serine and L-threonine; required to use serine or threonine as the sole nitrogen source, transcriptionally induced by serine and threonine	cellular amino acid metabolic process	lyase activity	mitochondrion, cytoplasm	ORF|Verified
CHA4	1.19::1.16	1.03	1.19::1.19	1	1.19::1.16	1.03	1.19::1.15	1.03	YLR098C	CHA4	SIL3|SIL2	DNA binding transcriptional activator, mediates serine/threonine activation of the catabolic L-serine (L-threonine) deaminase (CHA1); Zinc-finger protein with Zn[2]-Cys[6] fungal-type binuclear cluster domain	cellular amino acid metabolic process	nucleic acid binding transcription factor activity, DNA binding	nucleus	ORF|Verified
CHD1	0.93::0.99	0.94	0.93::0.99	0.94	0.93::0.74	1.26	0.93::0.80	1.16	YER164W	CHD1	-	Nucleosome remodeling factor that functions in regulation of transcription elongation; contains a chromo domain, a helicase domain and a DNA-binding domain; component of both the SAGA and SLIK complexes	chromatin organization, transcription elongation, DNA-dependent, transcription from RNA polymerase II promoter	DNA binding, ATPase activity	nucleus, mitochondrion, cytoplasm	ORF|Verified
CHK1	1.13::0.90	1.25	1.13::0.86	1.31	1.13::1.03	1.09	1.13::0.97	1.16	YBR274W	CHK1	-	Serine/threonine kinase and DNA damage checkpoint effector, mediates cell cycle arrest via phosphorylation of Pds1p; phosphorylated by checkpoint signal transducer Mec1p; homolog of S. pombe and mammalian Chk1 checkpoint kinase	response to DNA damage stimulus, protein phosphorylation, DNA replication, regulation of DNA metabolic process, regulation of cell cycle	kinase activity	nucleus	ORF|Verified
CHL1	0.97::1.01	0.96	0.97::0.97	1	0.97::0.79	1.23	0.97::0.62	1.55	YPL008W	CHL1	MCM12|LPA9|CTF1	Probable DNA helicase involved in sister-chromatid cohesion and genome integrity; interacts with ECO1 and CTF18; mutants are defective in silencing, rDNA recombination, aging and the heat shock response; FANCJ-like helicase family member	mitotic cell cycle, organelle fission, DNA replication, chromosome segregation, DNA recombination, regulation of DNA metabolic process	helicase activity	nucleus	ORF|Verified
CHL4	0.92::0.81	1.14	0.92::0.86	1.06	0.92::0.70	1.31	0.92::0.56	1.63	YDR254W	CHL4	MCM17|CTF17	Outer kinetochore protein required for chromosome stability; involved in new kinetochore assembly and sister chromatid cohesion; peripheral component of the Ctf19 kinetochore subcomplex that interacts with Ctf19p, Ctf3p, Iml3p and Mif2p	mitotic cell cycle, meiotic cell cycle, organelle fission, organelle assembly, protein complex biogenesis, chromosome segregation	structural molecule activity	nucleus, chromosome	ORF|Verified
CHO2	0.71::0.87	0.81	0.71::0.77	0.92	0.71::0.74	0.96	n/a	n/a	YGR157W	CHO2	PEM1	Phosphatidylethanolamine methyltransferase (PEMT), catalyzes the first step in the conversion of phosphatidylethanolamine to phosphatidylcholine during the methylation pathway of phosphatidylcholine biosynthesis	lipid metabolic process	methyltransferase activity	membrane, membrane fraction	ORF|Verified
CHS3	0.78::0.93	0.84	0.78::0.88	0.89	0.78::0.65	1.2	0.78::0.38	2.04	YBR023C	CHS3	KTI2|DIT101|CSD2|CAL1	Chitin synthase III, catalyzes the transfer of N-acetylglucosamine (GlcNAc) to chitin; required for synthesis of the majority of cell wall chitin, the chitin ring during bud emergence, and spore wall chitosan	carbohydrate metabolic process, sporulation, cytokinesis, cell wall organization or biogenesis	transferase activity, transferring glycosyl groups	cellular bud, membrane, cytoplasmic membrane-bounded vesicle, site of polarized growth, cytoplasm	ORF|Verified
CHS5	0.93::0.91	1.01	0.93::0.97	0.96	0.93::0.78	1.18	0.93::0.66	1.4	YLR330W	CHS5	CAL3	Component of the exomer complex, which also contains Csh6p, Bch1p, Bch2p, and Bud7p and is involved in export of selected proteins, such as chitin synthase Chs3p, from the Golgi to the plasma membrane	carbohydrate metabolic process, sporulation, cytokinesis, Golgi vesicle transport, conjugation, cell wall organization or biogenesis	molecular_function	cytoplasmic membrane-bounded vesicle, site of polarized growth, Golgi apparatus, cytoplasm	ORF|Verified
CHS6	0.84::0.95	0.89	0.84::1.02	0.82	0.84::0.72	1.16	0.84::0.44	1.91	YJL099W	CHS6	CSD3	Member of the ChAPs family of proteins (Chs5p-Arf1p-binding proteins: Bch1p, Bch2p, Bud7p, Chs6p), that forms the exomer complex with Chs5p to mediate export of specific cargo proteins, including Chs3p, from the Golgi to the plasma membrane	carbohydrate metabolic process, Golgi vesicle transport, cell wall organization or biogenesis	molecular_function	cytoplasmic membrane-bounded vesicle, cytoplasm, Golgi apparatus	ORF|Verified
CHS7	1.07::0.90	1.2	1.07::0.97	1.1	1.07::0.65	1.66	1.07::0.29	3.73	YHR142W	CHS7	-	Protein of unknown function, involved in chitin biosynthesis by regulating Chs3p export from the ER	carbohydrate metabolic process, Golgi vesicle transport, protein folding, cell wall organization or biogenesis	unfolded protein binding	membrane, endomembrane system, endoplasmic reticulum, cytoplasm	ORF|Verified
CHZ1	0.93::0.90	1.03	0.93::0.91	1.02	0.93::0.97	0.96	0.93::0.99	0.94	YER030W	CHZ1	-	Histone chaperone for Htz1p/H2A-H2B dimer; required for the stabilization of the Chz1p-Htz1-H2B complex; has overlapping function with Nap1p; null mutant displays weak sensitivity to MMS and benomyl; contains a highly conserved CHZ motif	chromatin organization	histone binding	nucleus	ORF|Verified
CIK1	n/a	n/a	0.10::0.85	0.12	n/a	n/a	n/a	n/a	YMR198W	CIK1	-	Kinesin-associated protein required for both karyogamy and mitotic spindle organization, interacts stably and specifically with Kar3p and may function to target this kinesin to a specific cellular role; has similarity to Vik1p	mitotic cell cycle, meiotic cell cycle, organelle fission, cytoskeleton organization, organelle fusion, chromosome segregation, conjugation, nucleus organization	other	cytoskeleton, microtubule organizing center, cytoplasm	ORF|Verified
CIK1	0.81::1.05	0.78	0.81::1.11	0.73	0.81::1.00	0.82	0.81::1.26	0.65	YMR198W	CIK1	-	Kinesin-associated protein required for both karyogamy and mitotic spindle organization, interacts stably and specifically with Kar3p and may function to target this kinesin to a specific cellular role; has similarity to Vik1p	mitotic cell cycle, meiotic cell cycle, organelle fission, cytoskeleton organization, organelle fusion, chromosome segregation, conjugation, nucleus organization	other	cytoskeleton, microtubule organizing center, cytoplasm	ORF|Verified
CIN1	1.08::1.01	1.07	1.08::1.01	1.07	1.08::1.00	1.08	1.08::1.11	0.97	YOR349W	CIN1	-	Tubulin folding factor D involved in beta-tubulin (Tub2p) folding; isolated as mutant with increased chromosome loss and sensitivity to benomyl	protein folding	cytoskeletal protein binding	cellular_component	ORF|Verified
CIN2	0.90::0.93	0.96	0.90::1.01	0.89	0.90::0.95	0.94	0.90::0.87	1.03	YPL241C	CIN2	-	GTPase-activating protein (GAP) for Cin4p; tubulin folding factor C involved in beta-tubulin (Tub2p) folding; mutants display increased chromosome loss and benomyl sensitivity; deletion complemented by human GAP, retinitis pigmentosa 2	protein folding	enzyme regulator activity	cellular_component	ORF|Verified
CIN4	1.00::1.10	0.91	1.00::0.86	1.16	1.00::0.96	1.04	1.00::0.88	1.15	YMR138W	CIN4	UGX1|GTP1	GTP-binding protein involved in beta-tubulin (Tub2p) folding; isolated as mutant with increased chromosome loss and sensitivity to benomyl; regulated by the GTPase-activating protein, Cin2p, the human retinitis pigmentosa 2 (RP2) homolog	protein folding	other	cytoplasm	ORF|Verified
CIN5	1.09::1.08	1.02	1.09::0.87	1.25	1.09::0.99	1.1	1.09::0.93	1.18	YOR028C	CIN5	YAP4|HAL6	Basic leucine zipper (bZIP) transcription factor of the yAP-1 family; physically interacts with the Tup1-Cyc8 complex and recruits Tup1p to its targets; mediates pleiotropic drug resistance and salt tolerance; nuclearly localized under oxidative stress and sequestered in the cytoplasm by Lot6p under reducing conditions	transcription from RNA polymerase II promoter, response to osmotic stress, response to chemical stimulus	DNA binding, transcription factor binding	nucleus, cytoplasm	ORF|Verified
CIN8	0.44::0.59	0.75	0.44::0.50	0.89	0.44::0.26	1.72	0.44::0.26	1.68	YEL061C	CIN8	SDS15|KSL2	Kinesin motor protein involved in mitotic spindle assembly and chromosome segregation	mitotic cell cycle, organelle fission, cytoskeleton organization, chromosome segregation	other	nucleus, cytoskeleton, chromosome, mitochondrion, cytoplasm	ORF|Verified
CIR1	0.90::0.97	0.93	0.90::0.96	0.93	0.90::0.96	0.93	0.90::1.00	0.9	YGR207C	CIR1	-	Mitochondrial protein that interacts with frataxin (Yfh1p); putative ortholog of mammalian electron transfer flavoprotein complex subunit ETF-beta; may have a role in oxidative stress response	biological_process	molecular_function	mitochondrion, cytoplasm	ORF|Verified
CIR2	1.03::0.98	1.05	1.03::0.93	1.11	1.03::1.05	0.98	1.03::0.94	1.09	YOR356W	CIR2	-	Putative ortholog of human electron transfer flavoprotein dehydrogenase (ETF-dH); found in a large supramolecular complex with other mitochondrial dehydrogenases; may have a role in oxidative stress response	biological_process	molecular_function	mitochondrion, cytoplasm	ORF|Verified
CIS1	0.73::0.96	0.76	0.73::0.98	0.74	0.73::1.00	0.73	0.73::0.98	0.74	YDR022C	CIS1	ATG31	Autophagy-specific protein required for autophagosome formation; may form a complex with Atg17p and Atg29p that localizes other proteins to the pre-autophagosomal structure; high-copy suppressor of CIK1 deletion	membrane invagination	molecular_function	cytoplasm	ORF|Verified
CIS3	1.05::1.09	0.96	1.05::1.12	0.94	1.05::0.73	1.44	1.05::0.82	1.28	YJL158C	CIS3	CCW5|PIR4|CCW11	Mannose-containing glycoprotein constituent of the cell wall; member of the PIR (proteins with internal repeats) family	cell wall organization or biogenesis	structural molecule activity	cellular bud, cell wall, membrane, extracellular region, site of polarized growth, endoplasmic reticulum, plasma membrane, cytoplasm	ORF|Verified
CIT1	1.02::0.89	1.15	1.02::0.90	1.14	1.02::1.13	0.9	1.02::0.88	1.16	YNR001C	CIT1	LYS6|CS1	Citrate synthase, catalyzes the condensation of acetyl coenzyme A and oxaloacetate to form citrate; the rate-limiting enzyme of the TCA cycle; nuclear encoded mitochondrial protein	cofactor metabolic process, generation of precursor metabolites and energy, cellular respiration, cellular amino acid metabolic process	transferase activity, transferring acyl groups	mitochondrion, cytoplasm	ORF|Verified
CIT2	1.05::0.95	1.11	1.05::1.04	1.01	1.05::0.96	1.09	1.05::0.98	1.07	YCR005C	CIT2	-	Citrate synthase, catalyzes the condensation of acetyl coenzyme A and oxaloacetate to form citrate, peroxisomal isozyme involved in glyoxylate cycle; expression is controlled by Rtg1p and Rtg2p transcription factors	carbohydrate metabolic process, cellular amino acid metabolic process	transferase activity, transferring acyl groups	peroxisome, mitochondrion, cytoplasm	ORF|Verified
CIT3	0.90::0.96	0.94	0.90::0.87	1.04	0.90::0.92	0.98	0.90::1.03	0.88	YPR001W	CIT3	-	Dual specificity mitochondrial citrate and methylcitrate synthase; catalyzes the condensation of acetyl-CoA and oxaloacetate to form citrate and that of propionyl-CoA and oxaloacetate to form 2-methylcitrate	cofactor metabolic process, generation of precursor metabolites and energy, cellular respiration	transferase activity, transferring acyl groups	mitochondrion, cytoplasm	ORF|Verified
CKA1	1.12::1.07	1.05	1.12::1.06	1.05	1.12::0.98	1.14	1.12::0.93	1.21	YIL035C	CKA1	CK2 subunit	Alpha catalytic subunit of casein kinase 2 (CK2), a Ser/Thr protein kinase with roles in cell growth and proliferation; CK2, comprised of CKA1, CKA2, CKB1 and CKB2, has many substrates including transcription factors and all RNA polymerases	transcription from RNA polymerase I promoter, response to DNA damage stimulus, protein phosphorylation, transcription from RNA polymerase III promoter	kinase activity	nucleus, nucleolus	ORF|Verified
CKA2	0.93::1.36	0.68	0.93::1.39	0.67	0.93::1.09	0.85	0.93::0.94	0.99	YOR061W	CKA2	CK2 subunit|YOR29-12	Alpha' catalytic subunit of casein kinase 2 (CK2), a Ser/Thr protein kinase with roles in cell growth and proliferation; CK2, comprised of CKA1, CKA2, CKB1 and CKB2, has many substrates including transcription factors and all RNA polymerase	transcription from RNA polymerase I promoter, response to DNA damage stimulus, protein phosphorylation, transcription from RNA polymerase III promoter	kinase activity	nucleus, nucleolus	ORF|Verified
CKB1	0.84::0.87	0.97	0.84::0.80	1.05	0.84::0.97	0.87	0.84::0.94	0.89	YGL019W	CKB1	CK2 subunit	Beta regulatory subunit of casein kinase 2 (CK2), a Ser/Thr protein kinase with roles in cell growth and proliferation; CK2, comprised of CKA1, CKA2, CKB1 and CKB2, has many substrates including transcription factors and all RNA polymerases	transcription from RNA polymerase I promoter, response to DNA damage stimulus, protein phosphorylation, transcription from RNA polymerase III promoter	enzyme regulator activity	nucleus, nucleolus	ORF|Verified
CKB2	0.88::0.82	1.07	0.88::0.77	1.15	0.88::0.92	0.96	0.88::0.88	1	YOR039W	CKB2	CK2 subunit	Beta' regulatory subunit of casein kinase 2 (CK2), a Ser/Thr protein kinase with roles in cell growth and proliferation; CK2, comprised of CKA1, CKA2, CKB1 and CKB2, has many substrates including transcription factors and all RNA polymerase	transcription from RNA polymerase I promoter, response to DNA damage stimulus, protein phosphorylation, transcription from RNA polymerase III promoter	enzyme regulator activity	nucleus, nucleolus	ORF|Verified
CKI1	1.08::0.93	1.16	1.08::0.98	1.11	1.08::0.91	1.19	1.08::0.64	1.69	YLR133W	CKI1	-	Choline kinase, catalyzing the first step in phosphatidylcholine synthesis via the CDP-choline (Kennedy pathway); exhibits some ethanolamine kinase activity contributing to phosphatidylethanolamine synthesis via the CDP-ethanolamine pathway	lipid metabolic process	kinase activity	cytoplasm	ORF|Verified
CLA4	0.60::0.74	0.81	0.60::0.50	1.2	0.60::0.41	1.48	0.60::0.16	3.8	YNL298W	CLA4	ERC10	Cdc42p-activated signal transducing kinase of the PAK (p21-activated kinase) family, along with Ste20p and Skm1p; involved in septin ring assembly, vacuole inheritance, cytokinesis, sterol uptake regulation; phosphorylates Cdc3p and Cdc10p	vacuole organization, mitotic cell cycle, transmembrane transport, response to chemical stimulus, lipid transport, cell budding, protein phosphorylation, cytokinesis, organelle inheritance, regulation of cell cycle, signaling	kinase activity	nucleus, cell cortex, cytoskeleton, vacuole, cellular bud, cytoplasm	ORF|Verified
CLB1	1.05::0.99	1.06	1.05::0.93	1.12	1.05::1.00	1.05	1.05::1.06	0.99	YGR108W	CLB1	SCB1	B-type cyclin involved in cell cycle progression; activates Cdc28p to promote the transition from G2 to M phase; accumulates during G2 and M, then targeted via a destruction box motif for ubiquitin-mediated degradation by the proteasome	mitotic cell cycle, meiotic cell cycle, protein phosphorylation, cytoskeleton organization, regulation of organelle organization, regulation of protein modification process, regulation of cell cycle	enzyme regulator activity	nucleus, cytoplasm	ORF|Verified
CLB2	0.83::0.79	1.05	0.83::0.72	1.15	0.83::0.88	0.94	0.83::0.59	1.39	YPR119W	CLB2	-	B-type cyclin involved in cell cycle progression; activates Cdc28p to promote the transition from G2 to M phase; accumulates during G2 and M, then targeted via a destruction box motif for ubiquitin-mediated degradation by the proteasome	mitotic cell cycle, protein phosphorylation, cytoskeleton organization, regulation of organelle organization, regulation of protein modification process, regulation of cell cycle	enzyme regulator activity	nucleus, cytoskeleton, microtubule organizing center, cellular bud, site of polarized growth, cytoplasm	ORF|Verified
CLB3	1.03::0.85	1.21	1.03::0.99	1.04	1.03::1.08	0.95	1.03::1.02	1.01	YDL155W	CLB3	-	B-type cyclin involved in cell cycle progression; activates Cdc28p to promote the G2/M transition; may be involved in DNA replication and spindle assembly; accumulates during S phase and G2, then targeted for ubiquitin-mediated degradation	mitotic cell cycle, protein phosphorylation, cytoskeleton organization, regulation of organelle organization, regulation of protein modification process, regulation of cell cycle	enzyme regulator activity	nucleus, cytoplasm	ORF|Verified
CLB4	0.96::0.98	0.98	0.96::1.00	0.96	0.96::1.06	0.9	0.96::1.12	0.86	YLR210W	CLB4	-	B-type cyclin involved in cell cycle progression; activates Cdc28p to promote the G2/M transition; may be involved in DNA replication and spindle assembly; accumulates during S phase and G2, then targeted for ubiquitin-mediated degradation	mitotic cell cycle, protein phosphorylation, cytoskeleton organization, regulation of organelle organization, regulation of protein modification process, regulation of cell cycle	enzyme regulator activity	nucleus, cytoskeleton, microtubule organizing center, cytoplasm	ORF|Verified
CLB5	0.90::0.86	1.05	0.90::0.89	1	0.90::0.79	1.14	0.90::0.60	1.49	YPR120C	CLB5	-	B-type cyclin involved in DNA replication during S phase; activates Cdc28p to promote initiation of DNA synthesis; functions in formation of mitotic spindles along with Clb3p and Clb4p; most abundant during late G1 phase	mitotic cell cycle, protein phosphorylation, DNA replication, cytoskeleton organization, regulation of organelle organization, organelle assembly, regulation of protein modification process, regulation of DNA metabolic process, regulation of cell cycle	enzyme regulator activity	nucleus	ORF|Verified
CLB6	0.99::0.94	1.05	0.99::0.90	1.09	0.99::1.03	0.96	0.99::0.99	0.99	YGR109C	CLB6	-	B-type cyclin involved in DNA replication during S phase; activates Cdc28p to promote initiation of DNA synthesis; functions in formation of mitotic spindles along with Clb3p and Clb4p; most abundant during late G1	mitotic cell cycle, regulation of protein modification process, protein phosphorylation, DNA replication, regulation of DNA metabolic process, regulation of cell cycle	enzyme regulator activity	cellular_component	ORF|Verified
CLD1	0.94::0.94	1	0.94::1.01	0.93	0.94::0.90	1.04	0.94::1.00	0.94	YGR110W	CLD1	-	Mitochondrial cardiolipin-specific phospholipase; functions upstream of Taz1p to generate monolyso-cardiolipin; transcription increases upon genotoxic stress; involved in restricting Ty1 transposition; has homology to mammalian CGI-58	lipid metabolic process	other	mitochondrion, cytoplasm	ORF|Uncharacterized
CLG1	0.95::1.03	0.93	0.95::1.02	0.93	0.95::0.97	0.98	0.95::0.81	1.17	YGL215W	CLG1	-	Cyclin-like protein that interacts with Pho85p; has sequence similarity to G1 cyclins PCL1 and PCL2	response to starvation	enzyme regulator activity	other	ORF|Verified
CLN1	0.97::1.05	0.92	0.97::1.00	0.97	0.97::1.04	0.94	0.97::0.73	1.34	YMR199W	CLN1	-	G1 cyclin involved in regulation of the cell cycle; activates Cdc28p kinase to promote the G1 to S phase transition; late G1 specific expression depends on transcription factor complexes, MBF (Swi6p-Mbp1p) and SBF (Swi6p-Swi4p)	regulation of protein modification process, protein phosphorylation, regulation of cell cycle	enzyme regulator activity	nucleus, cytoplasm	ORF|Verified
CLN2	0.90::0.84	1.07	0.90::0.89	1.02	0.90::1.08	0.84	0.90::0.99	0.91	YPL256C	CLN2	-	G1 cyclin involved in regulation of the cell cycle; activates Cdc28p kinase to promote the G1 to S phase transition; late G1 specific expression depends on transcription factor complexes, MBF (Swi6p-Mbp1p) and SBF (Swi6p-Swi4p)	protein phosphorylation, response to chemical stimulus, regulation of protein modification process, conjugation, signaling, regulation of cell cycle	enzyme regulator activity	nucleus, cytoplasm	ORF|Verified
CLN3	0.93::0.92	1.02	0.93::0.44	2.15	0.93::0.29	3.23	0.93::0.24	3.86	YAL040C	CLN3	WHI1|FUN10|DAF1	G1 cyclin involved in cell cycle progression; activates Cdc28p kinase to promote the G1 to S phase transition; plays a role in regulating transcription of the other G1 cyclins, CLN1 and CLN2; regulated by phosphorylation and proteolysis	vacuole organization, mitotic cell cycle, protein phosphorylation, membrane fusion, regulation of protein modification process, transcription from RNA polymerase II promoter, regulation of cell cycle	enzyme regulator activity	nucleus	ORF|Verified
CLU1	1.21::1.17	1.03	1.21::0.88	1.38	1.21::0.94	1.29	1.21::1.04	1.15	YMR012W	CLU1	TIF31	eIF3 component of unknown function; deletion causes defects in mitochondrial organization but not in growth or translation initiation, can rescue cytokinesis and mitochondrial organization defects of the Dictyostelium cluA- mutant	translational initiation, mitochondrion organization	molecular_function	cytoplasm	ORF|Verified
CMC1	0.93::0.91	1.02	0.93::0.79	1.18	0.93::0.75	1.24	0.93::0.70	1.33	YKL137W	CMC1	-	Evolutionarily conserved copper-binding protein of the mitochondrial intermembrane space, may be involved in delivering copper from the matrix to the cytochrome c oxidase complex; contains a twin CX9C motif	mitochondrion organization, protein complex biogenesis	ion binding	membrane, mitochondrial envelope, mitochondrion, cytoplasm	ORF|Uncharacterized
CMK1	1.06::0.97	1.1	1.06::0.95	1.12	1.06::1.07	0.99	1.06::1.01	1.05	YFR014C	CMK1	-	Calmodulin-dependent protein kinase; may play a role in stress response, many CA++/calmodulan dependent phosphorylation substrates demonstrated in vitro, amino acid sequence similar to Cmk2p and mammalian Cam Kinase II	protein phosphorylation, signaling	kinase activity	cytoplasm	ORF|Verified
CMK2	0.93::0.99	0.94	0.93::0.96	0.97	0.93::1.00	0.93	0.93::0.76	1.23	YOL016C	CMK2	-	Calmodulin-dependent protein kinase; may play a role in stress response, many CA++/calmodulan dependent phosphorylation substrates demonstrated in vitro, amino acid sequence similar to Cmk1p and mammalian Cam Kinase II	protein phosphorylation, signaling	kinase activity	cytoplasm	ORF|Verified
CMP2	1.00::0.95	1.05	1.00::0.85	1.17	1.00::1.04	0.96	1.00::1.10	0.91	YML057W	CMP2	CNA2	Calcineurin A; one isoform (the other is CNA1) of the catalytic subunit of calcineurin, a Ca++/calmodulin-regulated protein phosphatase which regulates Crz1p (a stress-response transcription factor), the other calcineurin subunit is CNB1	cellular ion homeostasis, conjugation, signaling, response to chemical stimulus	phosphatase activity	cytoplasm	ORF|Verified
CMS1	0.89::0.92	0.97	0.89::1.06	0.84	0.89::0.98	0.91	0.89::0.94	0.95	YLR003C	CMS1	-	Subunit of U3-containing 90S preribosome processome complex involved in production of 18S rRNA and assembly of small ribosomal subunit; overexpression rescues supressor mutant of mcm10; null mutant is viable	ribosomal small subunit biogenesis	molecular_function	nucleus	ORF|Uncharacterized
CNA1	1.05::1.02	1.03	1.05::1.07	0.98	1.05::1.00	1.06	1.05::1.08	0.97	YLR433C	CNA1	CMP1	Calcineurin A; one isoform (the other is CMP2) of the catalytic subunit of calcineurin, a Ca++/calmodulin-regulated protein phosphatase which regulates Crz1p (a stress-response transcription factor), the other calcineurin subunit is CNB1	cellular ion homeostasis, conjugation, cell wall organization or biogenesis, signaling, response to chemical stimulus	phosphatase activity	cytoplasm	ORF|Verified
CNB1	0.81::0.89	0.91	0.81::0.84	0.96	0.81::0.59	1.36	0.81::0.10	8.08	YKL190W	CNB1	YCN2|CRV1	Calcineurin B; the regulatory subunit of calcineurin, a Ca++/calmodulin-regulated type 2B protein phosphatase which regulates Crz1p (a stress-response transcription factor), the other calcineurin subunit is encoded by CNA1 and/or CMP1	response to chemical stimulus, cellular ion homeostasis, conjugation, cell wall organization or biogenesis, signaling	phosphatase activity, ion binding	other	ORF|Verified
CNE1	1.07::1.04	1.02	1.07::0.97	1.1	1.07::0.95	1.12	1.07::1.17	0.91	YAL058W	CNE1	FUN48	Calnexin; integral membrane ER chaperone involved in folding and quality control of glycoproteins; chaperone activity is inhibited by Mpd1p, with which Cne1p interacts; 24% identical to mammalian calnexin; Ca+ binding not yet shown in yeast	protein folding, proteolysis involved in cellular protein catabolic process	unfolded protein binding	membrane, endomembrane system, endoplasmic reticulum, cytoplasm	ORF|Verified
CNL1	1.15::1.00	1.15	1.15::0.91	1.26	1.15::1.13	1.02	1.15::1.15	1	YDR357C	CNL1	BLC1	Protein of unknown function; likely member of BLOC complex involved in endosomal cargo sorting; null mutant is sensitive to drug inducing secretion of vacuolar cargo; green fluorescent protein (GFP)-fusion protein localizes to the cytoplasm	biological_process	molecular_function	cytoplasm	ORF|Uncharacterized
CNN1	0.87::0.90	0.96	0.87::0.86	1	0.87::0.82	1.06	0.87::0.48	1.81	YFR046C	CNN1	-	Kinetochore protein of unknown function; associated with the essential kinetochore proteins Nnf1p and Spc24p; phosphorylated by both Clb5-Cdk1 and, to a lesser extent, Clb2-Cdk1.	chromosome segregation	molecular_function	nucleus, chromosome	ORF|Verified
COA1	0.89::0.88	1.02	0.89::0.83	1.08	0.89::0.61	1.47	0.89::0.55	1.63	YIL157C	COA1	FMP35	Mitochondrial inner membrane protein required for assembly of the cytochrome c oxidase complex (complex IV); interacts with complex IV assembly factor Shy1p during the early stages of assembly	mitochondrion organization, protein complex biogenesis	molecular_function	membrane, mitochondrial envelope, mitochondrion, cytoplasm	ORF|Uncharacterized
COA4	0.68::0.93	0.73	0.68::0.83	0.83	0.68::0.69	0.99	0.68::0.75	0.91	YLR218C	COA4	CMC3	Twin Cx(9)C protein involved in cytochrome c oxidase assembly or stability; localizes to the mitochondrial intermembrane space via the Mia40p-Erv1p system; interacts genetically with CYC1 and with cytochrome c oxidase assembly factors	mitochondrion organization, protein complex biogenesis	molecular_function	nucleus, mitochondrial envelope, mitochondrion, cytoplasm	ORF|Uncharacterized
COG1	0.64::0.60	1.07	0.64::0.66	0.97	0.64::0.25	2.53	0.64::0.10	6.39	YGL223C	COG1	SEC36|LDB11|COD3	Essential component of the conserved oligomeric Golgi complex (Cog1p through Cog8p), a cytosolic tethering complex that functions in protein trafficking to mediate fusion of transport vesicles to Golgi compartments	Golgi vesicle transport, protein targeting	molecular_function	cytoplasm, Golgi apparatus	ORF|Verified
COG5	0.60::0.73	0.82	0.60::0.65	0.92	0.60::0.32	1.89	0.60::0.14	4.32	YNL051W	COG5	COD4|API4	Component of the conserved oligomeric Golgi complex (Cog1p through Cog8p), a cytosolic tethering complex that functions in protein trafficking to mediate fusion of transport vesicles to Golgi compartments	Golgi vesicle transport, protein targeting	molecular_function	cytoplasm, Golgi apparatus	ORF|Verified
COG6	0.87::1.02	0.86	0.87::1.03	0.85	0.87::0.56	1.57	0.87::0.25	3.54	YNL041C	COG6	SEC37|COD2	Component of the conserved oligomeric Golgi complex (Cog1p through Cog8p), a cytosolic tethering complex that functions in protein trafficking to mediate fusion of transport vesicles to Golgi compartments	Golgi vesicle transport, protein targeting	molecular_function	cytoplasm, Golgi apparatus	ORF|Verified
COG7	0.90::0.95	0.94	0.90::0.92	0.97	0.90::0.47	1.92	0.90::0.38	2.36	YGL005C	COG7	COD5	Component of the conserved oligomeric Golgi complex (Cog1p through Cog8p), a cytosolic tethering complex that functions in protein trafficking to mediate fusion of transport vesicles to Golgi compartments	Golgi vesicle transport, protein targeting	molecular_function	mitochondrion, cytoplasm, Golgi apparatus	ORF|Verified
COG8	0.86::0.88	0.98	0.86::0.96	0.89	0.86::0.68	1.27	0.86::0.62	1.38	YML071C	COG8	DOR1	Component of the conserved oligomeric Golgi complex (Cog1p through Cog8p), a cytosolic tethering complex that functions in protein trafficking to mediate fusion of transport vesicles to Golgi compartments	Golgi vesicle transport, protein targeting	molecular_function	cytoplasm, Golgi apparatus	ORF|Verified
COQ1	0.80::0.83	0.96	0.80::0.78	1.02	0.80::0.47	1.69	0.80::0.63	1.26	YBR003W	COQ1	-	Hexaprenyl pyrophosphate synthetase, catalyzes the first step in ubiquinone (coenzyme Q) biosynthesis	cofactor metabolic process	transferase activity, transferring alkyl or aryl (other than methyl) groups	mitochondrion, cytoplasm	ORF|Verified
COQ10	0.80::0.85	0.94	0.80::0.63	1.27	0.80::0.50	1.62	0.80::0.71	1.13	YOL008W	COQ10	-	Coenzyme Q (ubiquinone) binding protein, functions in the delivery of Q<sub>6</sub> to its proper location for electron transport during respiration; START domain protein with homologs in bacteria and eukaryotes	generation of precursor metabolites and energy, cellular respiration	other	membrane, mitochondrial envelope, mitochondrion, cytoplasm	ORF|Verified
COQ2	0.69::0.75	0.92	0.69::0.73	0.95	0.69::0.46	1.51	0.69::0.50	1.38	YNR041C	COQ2	-	Para hydroxybenzoate: polyprenyl transferase, catalyzes the second step in ubiquinone (coenzyme Q) biosynthesis	cofactor metabolic process	transferase activity, transferring alkyl or aryl (other than methyl) groups	membrane, membrane fraction, mitochondrial envelope, mitochondrion, cytoplasm	ORF|Verified
COQ3	0.61::0.71	0.87	0.61::0.61	1.01	0.61::0.80	0.77	0.61::0.54	1.14	YOL096C	COQ3	-	O-methyltransferase, catalyzes two different O-methylation steps in ubiquinone (Coenzyme Q) biosynthesis; component of a mitochondrial ubiquinone-synthesizing complex; phosphoprotein	cofactor metabolic process	methyltransferase activity	membrane, mitochondrial envelope, mitochondrion, cytoplasm	ORF|Verified
COQ4	0.72::0.78	0.92	0.72::0.77	0.93	0.72::0.51	1.4	0.72::0.58	1.25	YDR204W	COQ4	-	Protein with a role in ubiquinone (Coenzyme Q) biosynthesis, possibly functioning in stabilization of Coq7p; located on the matrix face of the mitochondrial inner membrane; component of a mitochondrial ubiquinone-synthesizing complex	cofactor metabolic process	molecular_function	membrane, mitochondrial envelope, mitochondrion, cytoplasm	ORF|Verified
COQ5	0.66::0.78	0.85	0.66::0.62	1.06	0.66::0.52	1.27	0.66::0.43	1.54	YML110C	COQ5	2-hexaprenyl-6-methoxy-1,4-benzoquinone methyltransferase|DBI56	2-hexaprenyl-6-methoxy-1,4-benzoquinone methyltransferase, involved in ubiquinone (Coenzyme Q) biosynthesis; localizes to the matrix face of the mitochondrial inner membrane in a large complex with other ubiquinone biosynthetic enzymes	cofactor metabolic process, generation of precursor metabolites and energy, cellular respiration	methyltransferase activity	mitochondrion, cytoplasm	ORF|Verified
COQ6	0.65::0.67	0.96	0.65::0.65	1	0.65::0.75	0.86	0.65::0.68	0.96	YGR255C	COQ6	-	Putative flavin-dependent monooxygenase; involved in ubiquinone (Coenzyme Q) biosynthesis; localizes to the matrix face of the mitochondrial inner membrane in a large complex with other ubiquinone biosynthetic enzymes; human COX6 can rescue a yeast cox6 mutant and is implicated in steroid-resistant nephrotic syndrome (SRNS)	cofactor metabolic process	oxidoreductase activity	membrane, mitochondrial envelope, mitochondrion, cytoplasm	ORF|Verified
COQ9	0.73::0.69	1.06	0.73::0.63	1.17	0.73::0.44	1.68	0.73::0.27	2.74	YLR201C	COQ9	FMP53	Protein required for ubiquinone (coenzyme Q) biosynthesis and respiratory growth; localizes to the matrix face of the mitochondrial inner membrane in a large complex with ubiquinone biosynthetic enzymes	cofactor metabolic process, generation of precursor metabolites and energy, cellular respiration	molecular_function	mitochondrion, membrane, mitochondrial envelope, cytoplasm	ORF|Verified
COR1	0.58::0.75	0.77	0.58::0.65	0.89	0.58::0.48	1.22	0.58::0.44	1.31	YBL045C	COR1	QCR1	Core subunit of the ubiquinol-cytochrome c reductase complex (bc1 complex), which is a component of the mitochondrial inner membrane electron transport chain	generation of precursor metabolites and energy, cellular respiration	transmembrane transporter activity, oxidoreductase activity	mitochondrion, membrane, mitochondrial envelope, cytoplasm	ORF|Verified
COS1	1.02::1.00	1.02	1.02::1.05	0.97	1.02::1.07	0.96	1.02::0.85	1.21	YNL336W	COS1	-	Protein of unknown function, member of the DUP380 subfamily of conserved, often subtelomerically-encoded proteins	biological_process	molecular_function	membrane, vacuole, cytoplasm	ORF|Verified
COS10	1.02::1.03	0.99	1.02::1.09	0.94	1.02::1.01	1.01	1.02::0.98	1.03	YNR075W	COS10	-	Protein of unknown function, member of the DUP380 subfamily of conserved, often subtelomerically-encoded proteins	membrane invagination, endocytosis	molecular_function	nucleus, membrane, endomembrane system, endoplasmic reticulum, cytoplasm	ORF|Verified
COS111	n/a	n/a	0.94::1.04	0.9	0.94::1.17	0.8	0.94::1.12	0.84	YBR203W	COS111	-	Protein required for resistance to the antifungal drug ciclopirox olamine; not related to the subtelomerically-encoded COS family; the authentic, non-tagged protein is detected in highly purified mitochondria in high-throughput studies	signaling	molecular_function	mitochondrion, cytoplasm	ORF|Verified
COS12	1.11::0.97	1.14	1.11::1.05	1.06	1.11::1.03	1.08	1.11::0.97	1.14	YGL263W	COS12	-	Protein of unknown function, member of the DUP380 subfamily of conserved, often subtelomerically-encoded proteins	biological_process	molecular_function	membrane	ORF|Verified
COS6	1.02::1.05	0.97	1.02::1.06	0.96	1.02::0.94	1.08	1.02::1.08	0.95	YGR295C	COS6	-	Protein of unknown function, member of the DUP380 subfamily of conserved, often subtelomerically-encoded proteins	biological_process	molecular_function	membrane, vacuole, cytoplasm	ORF|Verified
COT1	1.06::1.01	1.06	1.06::1.10	0.96	1.06::1.00	1.07	1.06::0.97	1.1	YOR316C	COT1	-	Vacuolar transporter that mediates zinc transport into the vacuole; overexpression confers resistance to cobalt and rhodium	cellular ion homeostasis, ion transport	transmembrane transporter activity	membrane, vacuole, mitochondrion, cytoplasm	ORF|Verified
COX10	0.77::0.81	0.96	0.77::0.73	1.05	0.77::0.50	1.54	0.77::0.44	1.75	YPL172C	COX10	-	Heme A:farnesyltransferase, catalyzes the first step in the conversion of protoheme to the heme A prosthetic group required for cytochrome c oxidase activity; human ortholog is associated with mitochondrial disorders	cofactor metabolic process	transferase activity, transferring alkyl or aryl (other than methyl) groups	membrane, mitochondrion, cytoplasm	ORF|Verified
COX11	0.64::0.68	0.94	0.64::0.71	0.9	0.64::0.64	1.01	0.64::0.45	1.44	YPL132W	COX11	PSO7|LPI13	Mitochondrial inner membrane protein required for delivery of copper to the Cox1p subunit of cytochrome c oxidase; association with mitochondrial ribosomes suggests that copper delivery may occur during translation of Cox1p	generation of precursor metabolites and energy, protein complex biogenesis, cellular respiration	ion binding	ribosome, mitochondrion, membrane, mitochondrial envelope, cytoplasm	ORF|Verified
COX12	0.93::0.89	1.04	0.93::0.95	0.97	0.93::0.73	1.28	0.93::0.76	1.22	YLR038C	COX12	-	Subunit VIb of cytochrome c oxidase, which is the terminal member of the mitochondrial inner membrane electron transport chain; required for assembly of cytochrome c oxidase but not required for activity after assembly; phosphorylated	mitochondrion organization, protein complex biogenesis	transmembrane transporter activity, oxidoreductase activity	mitochondrion, membrane, mitochondrial envelope, cytoplasm	ORF|Verified
COX14	0.74::0.83	0.89	0.74::0.73	1.01	0.74::0.62	1.19	0.74::0.43	1.71	YML129C	COX14	-	Mitochondrial membrane protein, involved in translational regulation of Cox1p and assembly of cytochrome c oxidase (complex IV); associates with complex IV assembly intermediates and complex III/complex IV supercomplexes	mitochondrial translation, regulation of translation, mitochondrion organization, regulation of organelle organization	molecular_function	membrane, mitochondrial envelope, mitochondrion, cytoplasm	ORF|Verified
COX15	0.72::0.75	0.96	0.72::0.78	0.93	0.72::0.60	1.2	0.72::0.54	1.33	YER141W	COX15	-	Protein required for the hydroxylation of heme O to form heme A, which is an essential prosthetic group for cytochrome c oxidase	cofactor metabolic process	oxidoreductase activity	membrane, mitochondrial envelope, mitochondrion, cytoplasm	ORF|Verified
COX16	0.79::0.82	0.96	n/a	n/a	0.79::0.60	1.33	n/a	n/a	YJL003W	COX16	-	Mitochondrial inner membrane protein, required for assembly of cytochrome c oxidase	mitochondrion organization, protein complex biogenesis	molecular_function	membrane, mitochondrial envelope, mitochondrion, cytoplasm	ORF|Verified
COX17	0.75::0.80	0.94	0.75::0.69	1.09	0.75::0.55	1.37	0.75::0.44	1.69	YLL009C	COX17	-	Copper metallochaperone that transfers copper to Sco1p and Cox11p for eventual delivery to cytochrome c oxidase; contains twin cysteine-x9-cysteine motifs	mitochondrion organization, ion transport, protein complex biogenesis	ion binding	mitochondrial envelope, mitochondrion, cytoplasm	ORF|Verified
COX18	0.73::0.56	1.31	0.73::0.79	0.92	0.73::0.59	1.23	0.73::0.38	1.94	YGR062C	COX18	OXA2	Mitochondrial integral inner membrane protein required for membrane insertion of C-terminus of Cox2p; interacts genetically and physically with Mss2p and Pnt1p; similar to S. cerevisiae Oxa1, N. crassa Oxa2p, and E. coli YidC	mitochondrion organization	protein transporter activity	membrane, mitochondrial envelope, mitochondrion, cytoplasm	ORF|Verified
COX19	0.79::0.57	1.38	0.79::0.68	1.16	0.79::0.75	1.05	0.79::0.66	1.19	YLL018C-A	COX19	-	Protein required for cytochrome c oxidase assembly, located in the cytosol and mitochondrial intermembrane space; putative copper metallochaperone that delivers copper to cytochrome c oxidase; contains twin cysteine-x9-cysteine motifs	mitochondrion organization, ion transport, protein complex biogenesis	ion binding	mitochondrial envelope, mitochondrion, cytoplasm	ORF|Verified
COX20	0.66::0.77	0.85	0.66::0.75	0.88	0.66::0.46	1.43	0.66::0.38	1.76	YDR231C	COX20	-	Mitochondrial inner membrane protein, required for proteolytic processing of Cox2p and its assembly into cytochrome c oxidase	mitochondrion organization, protein maturation, generation of precursor metabolites and energy, protein complex biogenesis, cellular respiration	unfolded protein binding	mitochondrion, membrane, mitochondrial envelope, cytoplasm	ORF|Verified
COX23	0.78::0.79	1	0.78::0.75	1.05	0.78::0.51	1.55	0.78::0.55	1.42	YHR116W	COX23	-	Mitochondrial intermembrane space protein that functions in mitochondrial copper homeostasis, essential for functional cytochrome oxidase expression; homologous to Cox17p; contains twin cysteine-x9-cysteine motifs	mitochondrion organization, protein complex biogenesis	molecular_function	mitochondrion, cytoplasm	ORF|Verified
COX5A	0.87::0.85	1.03	0.87::0.96	0.91	0.87::0.70	1.24	0.87::0.65	1.35	YNL052W	COX5A	-	Subunit Va of cytochrome c oxidase, which is the terminal member of the mitochondrial inner membrane electron transport chain; predominantly expressed during aerobic growth while its isoform Vb (Cox5Bp) is expressed during anaerobic growth	generation of precursor metabolites and energy, cellular respiration	transmembrane transporter activity, oxidoreductase activity	mitochondrion, membrane, mitochondrial envelope, cytoplasm	ORF|Verified
COX5B	0.99::0.99	1	0.99::0.89	1.11	0.99::0.96	1.03	0.99::0.82	1.21	YIL111W	COX5B	-	Subunit Vb of cytochrome c oxidase, which is the terminal member of the mitochondrial inner membrane electron transport chain; predominantly expressed during anaerobic growth while its isoform Va (Cox5Ap) is expressed during aerobic growth	generation of precursor metabolites and energy, cellular respiration	transmembrane transporter activity, oxidoreductase activity	mitochondrion, membrane, mitochondrial envelope, cytoplasm	ORF|Verified
COX6	0.73::0.72	1.01	0.73::0.65	1.12	0.73::0.65	1.11	0.73::0.48	1.51	YHR051W	COX6	-	Subunit VI of cytochrome c oxidase, which is the terminal member of the mitochondrial inner membrane electron transport chain; expression is regulated by oxygen levels	generation of precursor metabolites and energy, cellular respiration	transmembrane transporter activity, oxidoreductase activity	mitochondrion, membrane, mitochondrial envelope, cytoplasm	ORF|Verified
COX7	0.70::0.78	0.89	0.70::0.76	0.92	0.70::0.52	1.35	0.70::0.45	1.56	YMR256C	COX7	-	Subunit VII of cytochrome c oxidase, which is the terminal member of the mitochondrial inner membrane electron transport chain	generation of precursor metabolites and energy, cellular respiration	transmembrane transporter activity, oxidoreductase activity	mitochondrion, membrane, mitochondrial envelope, cytoplasm	ORF|Verified
COX8	0.99::0.94	1.05	0.99::0.92	1.08	0.99::0.87	1.13	0.99::0.91	1.08	YLR395C	COX8	-	Subunit VIII of cytochrome c oxidase, which is the terminal member of the mitochondrial inner membrane electron transport chain	generation of precursor metabolites and energy, cellular respiration	transmembrane transporter activity, oxidoreductase activity	mitochondrion, membrane, mitochondrial envelope, cytoplasm	ORF|Verified
COX9	0.75::0.77	0.97	0.75::0.91	0.83	0.75::0.79	0.95	0.75::0.69	1.09	YDL067C	COX9	-	Subunit VIIa of cytochrome c oxidase, which is the terminal member of the mitochondrial inner membrane electron transport chain	generation of precursor metabolites and energy, cellular respiration	transmembrane transporter activity, oxidoreductase activity	mitochondrion, membrane, mitochondrial envelope, cytoplasm	ORF|Verified
COY1	1.04::1.01	1.03	1.04::1.08	0.97	1.04::0.96	1.08	n/a	n/a	YKL179C	COY1	-	Golgi membrane protein with similarity to mammalian CASP; genetic interactions with GOS1 (encoding a Golgi snare protein) suggest a role in Golgi function	Golgi vesicle transport	molecular_function	membrane, endomembrane system, cytoplasm, Golgi apparatus	ORF|Verified
CPA1	1.09::1.03	1.06	1.09::1.17	0.93	1.09::1.01	1.08	1.09::0.76	1.42	YOR303W	CPA1	-	Small subunit of carbamoyl phosphate synthetase, which catalyzes a step in the synthesis of citrulline, an arginine precursor; translationally regulated by an attenuator peptide encoded by YOR302W within the CPA1 mRNA 5'-leader	cellular amino acid metabolic process	ligase activity	cytoplasm	ORF|Verified
CPA1	1.13::1.17	0.97	1.13::1.10	1.03	1.13::0.93	1.21	1.13::0.67	1.7	YOR303W	CPA1	-	Small subunit of carbamoyl phosphate synthetase, which catalyzes a step in the synthesis of citrulline, an arginine precursor; translationally regulated by an attenuator peptide encoded by YOR302W within the CPA1 mRNA 5'-leader	cellular amino acid metabolic process	ligase activity	cytoplasm	ORF|Verified
CPA2	1.11::0.94	1.18	1.11::1.09	1.02	1.11::0.96	1.16	1.11::0.73	1.52	YJR109C	CPA2	-	Large subunit of carbamoyl phosphate synthetase, which catalyzes a step in the synthesis of citrulline, an arginine precursor	cellular amino acid metabolic process	ligase activity	cytoplasm	ORF|Verified
CPD1	1.06::1.08	0.99	1.06::0.92	1.15	1.06::0.92	1.16	1.06::0.94	1.13	YGR247W	CPD1	-	Cyclic nucleotide phosphodiesterase, hydrolyzes ADP-ribose 1'', 2''-cyclic phosphate to ADP-ribose 1''-phosphate; may have a role in tRNA splicing; no detectable phenotype is conferred by null mutation or by overexpression	nucleobase-containing small molecule metabolic process	other	cytoplasmic membrane-bounded vesicle, cytoplasm	ORF|Verified
CPR1	0.88::1.06	0.82	0.88::1.07	0.82	0.88::0.90	0.97	0.88::1.12	0.78	YDR155C	CPR1	CPH1|CYP1	Cytoplasmic peptidyl-prolyl cis-trans isomerase (cyclophilin), catalyzes the cis-trans isomerization of peptide bonds N-terminal to proline residues; binds the drug cyclosporin A	meiotic cell cycle, chromatin organization, sporulation, histone modification, regulation of cell cycle	isomerase activity	nucleus, chromosome, mitochondrion, cytoplasm	ORF|Verified
CPR2	0.97::0.91	1.07	0.97::0.95	1.02	0.97::0.80	1.21	0.97::0.95	1.02	YHR057C	CPR2	CYP2	Peptidyl-prolyl cis-trans isomerase (cyclophilin), catalyzes the cis-trans isomerization of peptide bonds N-terminal to proline residues; has a potential role in the secretory pathway	biological_process	isomerase activity	cellular_component	ORF|Verified
CPR3	0.99::0.87	1.13	0.99::0.93	1.06	0.99::0.84	1.17	0.99::0.57	1.73	YML078W	CPR3	CYP3	Mitochondrial peptidyl-prolyl cis-trans isomerase (cyclophilin), catalyzes the cis-trans isomerization of peptide bonds N-terminal to proline residues; involved in protein refolding after import into mitochondria	protein folding	isomerase activity	mitochondrion, cytoplasm	ORF|Verified
CPR4	1.00::0.97	1.04	1.00::0.97	1.04	1.00::0.98	1.02	1.00::0.92	1.09	YCR069W	CPR4	SCC3|YCR070W|CYP4	Peptidyl-prolyl cis-trans isomerase (cyclophilin), catalyzes the cis-trans isomerization of peptide bonds N-terminal to proline residues; has a potential role in the secretory pathway	biological_process	isomerase activity	membrane	ORF|Verified
CPR5	1.09::1.12	0.97	1.09::1.02	1.07	1.09::1.06	1.03	1.09::0.91	1.2	YDR304C	CPR5	CYP5	Peptidyl-prolyl cis-trans isomerase (cyclophilin) of the endoplasmic reticulum, catalyzes the cis-trans isomerization of peptide bonds N-terminal to proline residues; transcriptionally induced in response to unfolded proteins in the ER	biological_process	isomerase activity	endoplasmic reticulum, cytoplasm	ORF|Verified
CPR6	0.95::0.97	0.98	0.95::0.95	1	0.95::0.89	1.07	0.95::0.91	1.05	YLR216C	CPR6	CYP40	Peptidyl-prolyl cis-trans isomerase (cyclophilin), catalyzes the cis-trans isomerization of peptide bonds N-terminal to proline residues; binds to Hsp82p and contributes to chaperone activity	protein folding	unfolded protein binding, isomerase activity	cytoplasm	ORF|Verified
CPR7	0.55::0.59	0.93	0.55::0.59	0.94	0.55::0.88	0.63	0.55::0.86	0.65	YJR032W	CPR7	-	Peptidyl-prolyl cis-trans isomerase (cyclophilin), catalyzes the cis-trans isomerization of peptide bonds N-terminal to proline residues; binds to Hsp82p and contributes to chaperone activity	protein folding	unfolded protein binding, isomerase activity	cytoplasm	ORF|Verified
CPR8	0.96::0.94	1.02	0.96::0.89	1.08	0.96::0.91	1.06	0.96::0.77	1.24	YNR028W	CPR8	-	Peptidyl-prolyl cis-trans isomerase (cyclophilin), catalyzes the cis-trans isomerization of peptide bonds N-terminal to proline residues; similarity to Cpr4p suggests a potential role in the secretory pathway	biological_process	isomerase activity	vacuole, cytoplasm	ORF|Verified
CPS1	0.89::1.00	0.89	0.89::1.04	0.86	0.89::1.10	0.81	0.89::1.15	0.78	YJL172W	CPS1	-	Vacuolar carboxypeptidase yscS; expression is induced under low-nitrogen conditions	proteolysis involved in cellular protein catabolic process	peptidase activity	vacuole, cytoplasm	ORF|Verified
CPT1	1.08::1.00	1.08	1.08::1.08	1	1.08::1.04	1.04	1.08::1.01	1.07	YNL130C	CPT1	-	Cholinephosphotransferase, required for phosphatidylcholine biosynthesis and for inositol-dependent regulation of EPT1 transcription	lipid metabolic process	other	membrane fraction, mitochondrion, membrane, mitochondrial envelope, Golgi apparatus, cytoplasm	ORF|Verified
CRC1	0.97::0.96	1	0.97::0.95	1.02	0.97::0.78	1.23	0.97::0.81	1.19	YOR100C	CRC1	-	Mitochondrial inner membrane carnitine transporter, required for carnitine-dependent transport of acetyl-CoA from peroxisomes to mitochondria during fatty acid beta-oxidation	lipid metabolic process	transmembrane transporter activity	membrane, mitochondrial envelope, mitochondrion, cytoplasm	ORF|Verified
CRD1	0.93::0.92	1.01	0.93::0.98	0.96	0.93::0.81	1.16	0.93::0.64	1.46	YDL142C	CRD1	CLS1	Cardiolipin synthase; produces cardiolipin, which is a phospholipid of the mitochondrial inner membrane that is required for normal mitochondrial membrane potential and function; also required for normal vacuolar ion homeostasis	lipid metabolic process, cellular ion homeostasis, mitochondrion organization	other	membrane, mitochondrial envelope, mitochondrion, cytoplasm	ORF|Verified
CRF1	1.08::1.02	1.06	1.08::1.01	1.06	1.08::1.05	1.03	1.08::1.16	0.92	YDR223W	CRF1	-	Transcriptional corepressor involved in repression of ribosomal protein (RP) gene transcription via the TOR signaling pathway which promotes accumulation of Crf1p in the nucleus; role in repression of RP genes varies by strain	transcription from RNA polymerase II promoter	protein binding transcription factor activity	nucleus, chromosome, cytoplasm	ORF|Verified
CRG1	0.96::1.04	0.93	0.96::0.97	0.99	0.96::1.08	0.89	0.96::1.03	0.93	YHR209W	CRG1	-	mRNA binding protein and putative S-adenosylmethionine-dependent methyltransferase; mediates cantharidin resistance	biological_process	RNA binding, methyltransferase activity, mRNA binding	cellular_component	ORF|Uncharacterized
CRH1	0.86::0.97	0.88	0.86::0.93	0.92	0.86::1.01	0.85	0.86::1.06	0.81	YGR189C	CRH1	-	Chitin transglycosylase that functions in the transfer of chitin to beta(1-6) and beta(1-3) glucans in the cell wall; similar and functionally redundant to Utr2; localizes to sites of polarized growth; expression induced by cell wall stress	carbohydrate metabolic process, cell wall organization or biogenesis	transferase activity, transferring glycosyl groups	cell wall	ORF|Verified
CRN1	1.05::1.28	0.83	1.05::0.85	1.24	1.05::0.95	1.11	1.05::1.28	0.82	YLR429W	CRN1	-	Coronin, cortical actin cytoskeletal component that associates with the Arp2p/Arp3p complex to regulate its activity; plays a role in regulation of actin patch assembly	cytoskeleton organization, regulation of organelle organization, protein complex biogenesis	protein binding, bridging, cytoskeletal protein binding	cell cortex, cytoskeleton, cytoplasm	ORF|Verified
CRP1	1.14::1.04	1.09	1.14::1.03	1.11	1.14::1.00	1.14	1.14::0.94	1.21	YHR146W	CRP1	-	Protein that binds to cruciform DNA structures	biological_process	DNA binding	nucleus	ORF|Verified
CRR1	1.24::1.02	1.21	1.24::1.04	1.19	1.24::1.04	1.2	1.24::1.04	1.19	YLR213C	CRR1	-	Putative glycoside hydrolase of the spore wall envelope; required for normal spore wall assembly, possibly for cross-linking between the glucan and chitosan layers; expressed during sporulation	sporulation, cell wall organization or biogenesis	hydrolase activity, acting on carbon-nitrogen (but not peptide) bonds	cell wall	ORF|Verified
CRS5	0.95::0.87	1.1	0.95::0.90	1.06	0.95::0.88	1.07	0.95::0.89	1.06	YOR031W	CRS5	-	Copper-binding metallothionein, required for wild-type copper resistance	response to chemical stimulus	ion binding	cytoplasm	ORF|Verified
CRT10	1.16::1.06	1.1	1.16::1.09	1.07	1.16::1.00	1.16	1.16::0.95	1.23	YOL063C	CRT10	HUS1	Protein involved in transcriptional regulation of RNR2 and RNR3; expression of the gene is induced by DNA damage and null mutations confer increased resistance to hydroxyurea; N-terminal region has a leucine repeat and a WD40 repeat	other	molecular_function	cellular_component	ORF|Verified
CRZ1	1.05::1.10	0.95	1.05::0.98	1.07	1.05::0.99	1.06	1.05::0.53	1.97	YNL027W	CRZ1	TCN1|HAL8	Transcription factor that activates transcription of genes involved in stress response; nuclear localization is positively regulated by calcineurin-mediated dephosphorylation	carbohydrate metabolic process, ion transport, regulation of transport, response to chemical stimulus, cellular ion homeostasis, cell wall organization or biogenesis, transcription from RNA polymerase II promoter, signaling, response to osmotic stress	nucleic acid binding transcription factor activity, DNA binding	nucleus, cytoplasm	ORF|Verified
CSE2	0.59::0.58	1.01	0.59::0.52	1.13	0.59::0.72	0.82	0.59::1.08	0.54	YNR010W	CSE2	MED9	Subunit of the RNA polymerase II mediator complex; associates with core polymerase subunits to form the RNA polymerase II holoenzyme; component of the Middle domain of mediator; required for regulation of RNA polymerase II activity	transcription from RNA polymerase II promoter	protein binding transcription factor activity, structural molecule activity	nucleus	ORF|Verified
CSF1	0.75::0.64	1.16	0.75::1.00	0.75	0.75::0.84	0.89	n/a	n/a	YLR087C	CSF1	-	Protein required for fermentation at low temperature; the authentic, non-tagged protein is detected in highly purified mitochondria in high-throughput studies	generation of precursor metabolites and energy	molecular_function	mitochondrion, cytoplasm	ORF|Verified
CSG2	0.33::0.40	0.82	0.33::0.26	1.26	0.33::0.21	1.56	0.33::0.22	1.52	YBR036C	CSG2	CLS2	Endoplasmic reticulum membrane protein, required for mannosylation of inositolphosphorylceramide and for growth at high calcium concentrations	lipid metabolic process, cellular ion homeostasis	enzyme regulator activity	membrane, endomembrane system, endoplasmic reticulum, cytoplasm	ORF|Verified
CSH1	0.96::1.03	0.93	0.96::1.01	0.95	0.96::1.00	0.96	0.96::1.10	0.87	YBR161W	CSH1	-	Probable catalytic subunit of a mannosylinositol phosphorylceramide (MIPC) synthase, forms a complex with probable regulatory subunit Csg2p; function in sphingolipid biosynthesis is overlapping with that of Sur1p	lipid metabolic process	transferase activity, transferring glycosyl groups	membrane, vacuole, cytoplasm	ORF|Verified
CSI1	0.97::1.01	0.96	0.97::0.94	1.03	0.97::0.90	1.08	n/a	n/a	YMR025W	CSI1	-	Subunit of the Cop9 signalosome, which is required for deneddylation, or removal of the ubiquitin-like protein Rub1p from Cdc53p (cullin); involved in adaptation to pheromone signaling	protein modification by small protein conjugation or removal, conjugation, signaling, response to chemical stimulus	molecular_function	nucleus	ORF|Verified
CSI2	0.88::0.82	1.08	0.88::0.73	1.2	0.88::1.00	0.88	0.88::0.87	1.01	YOL007C	CSI2	-	Protein of unknown function; green fluorescent protein (GFP)- fusion protein localizes to the mother side of the bud neck and the vacuole; YOL007C is not an essential gene	biological_process	molecular_function	cellular bud, site of polarized growth, vacuole, cytoplasm	ORF|Verified
CSM1	0.65::0.84	0.77	0.65::0.78	0.83	0.65::0.53	1.22	0.65::0.10	6.49	YCR086W	CSM1	-	Nucleolar protein that forms a complex with Lrs4p and then Mam1p at kinetochores during meiosis I to mediate accurate homolog segregation; required for condensin recruitment to the replication fork barrier site and rDNA repeat segregation	mitotic cell cycle, meiotic cell cycle, organelle fission, chromosome segregation	molecular_function	nucleus, endomembrane system, chromosome, nucleolus	ORF|Verified
CSM2	1.04::0.99	1.06	1.04::1.05	0.99	1.04::1.04	1	1.04::1.12	0.93	YIL132C	CSM2	-	Protein involved in a Rad51p-, Rad54p-dependent pathway for homologous recombination repair, required for accurate chromosome segregation during meiosis	meiotic cell cycle, DNA repair, chromosome segregation, response to DNA damage stimulus, DNA recombination	molecular_function	nucleus, cytoplasm	ORF|Verified
CSM3	0.85::0.88	0.97	0.85::0.80	1.07	0.85::0.69	1.24	0.85::0.74	1.15	YMR048W	CSM3	-	Replication fork associated factor, required for stable replication fork pausing; component of the DNA replication checkpoint pathway; required for accurate chromosome segregation during meiosis	mitotic cell cycle, meiotic cell cycle, DNA repair, organelle fission, DNA replication, chromosome segregation, response to DNA damage stimulus, regulation of DNA metabolic process, regulation of cell cycle	molecular_function	nucleus, chromosome	ORF|Verified
CSM4	0.99::1.02	0.97	0.99::0.90	1.1	0.99::0.82	1.21	0.99::0.80	1.24	YPL200W	CSM4	-	Protein required for accurate chromosome segregation during meiosis; involved in meiotic telomere clustering (bouquet formation) and telomere-led rapid prophase movements	meiotic cell cycle, chromosome segregation, DNA recombination, regulation of DNA metabolic process, regulation of cell cycle	molecular_function	nucleus, endomembrane system, chromosome, membrane, endoplasmic reticulum, cytoplasm	ORF|Verified
CSN9	0.87::0.95	0.92	0.87::1.15	0.76	0.87::0.97	0.9	0.87::1.08	0.81	YDR179C	CSN9	-	Subunit of the Cop9 signalosome, which is required for deneddylation, or removal of the ubiquitin-like protein Rub1p from Cdc53p (cullin); involved in adaptation to pheromone signaling	protein modification by small protein conjugation or removal, conjugation, signaling, response to chemical stimulus	molecular_function	nucleus	ORF|Verified
CSR1	0.90::0.97	0.92	0.90::0.93	0.97	0.90::0.95	0.95	0.90::0.90	1	YLR380W	CSR1	SFH2	Phosphatidylinositol transfer protein with a potential role in regulating lipid and fatty acid metabolism under heme-depleted conditions; interacts specifically with thioredoxin peroxidase; may have a role in oxidative stress resistance	proteolysis involved in cellular protein catabolic process, lipid metabolic process, lipid transport, cell wall organization or biogenesis	other	membrane fraction, mitochondrion, cytoplasm	ORF|Verified
CSR2	0.87::0.92	0.94	0.87::0.84	1.04	0.87::0.94	0.92	0.87::1.07	0.81	YPR030W	CSR2	ART8|MRG19	Nuclear protein proposed to regulate utilization of nonfermentable carbon sources and endocytosis of plasma membrane proteins; overproduction suppresses chs5 spa2 lethality at high temp; ubiquitinated by Rsp5p, deubiquitinated by Ubp2p	membrane invagination, cell wall organization or biogenesis, transcription from RNA polymerase II promoter, endocytosis	enzyme binding	nucleus	ORF|Verified
CST26	0.97::1.00	0.97	0.97::0.97	1.01	0.97::1.06	0.92	0.97::0.88	1.1	YBR042C	CST26	PSI1	Protein required for incorporation of stearic acid into phosphatidylinositol; affects chromosome stability when overexpressed	lipid metabolic process	other	cytoplasm	ORF|Verified
CST6	n/a	n/a	n/a	n/a	0.78::0.10	7.83	0.78::0.10	7.83	YIL036W	CST6	SHF1|ACA2	Basic leucine zipper (bZIP) transcription factor of the ATF/CREB family, proposed to be a regulator of oleate responsive genes; involved in utilization of non-optimal carbon sources and chromosome stability	transcription initiation, DNA-dependent, transcription from RNA polymerase II promoter, response to chemical stimulus	DNA binding	nucleus	ORF|Verified
CST9	0.97::0.95	1.01	0.97::0.99	0.97	0.97::0.82	1.18	0.97::0.78	1.24	YLR394W	CST9	ZIP3	SUMO E3 ligase; required for synaptonemal complex formation; localizes to synapsis initiation sites on meiotic chromosomes; potential Cdc28p substrate	meiotic cell cycle, protein modification by small protein conjugation or removal, DNA recombination	ligase activity	nucleus, chromosome	ORF|Verified
CTA1	0.85::0.91	0.93	0.85::0.93	0.91	0.85::0.99	0.85	0.85::0.89	0.95	YDR256C	CTA1	-	Catalase A, breaks down hydrogen peroxide in the peroxisomal matrix formed by acyl-CoA oxidase (Pox1p) during fatty acid beta-oxidation	response to oxidative stress, response to chemical stimulus	oxidoreductase activity	peroxisome, mitochondrion, cytoplasm	ORF|Verified
CTF18	0.87::0.74	1.17	0.87::0.76	1.14	0.87::0.60	1.46	0.87::0.44	1.95	YMR078C	CTF18	CHL12	Subunit of a complex with Ctf8p that shares some subunits with Replication Factor C and is required for sister chromatid cohesion; may have overlapping functions with Rad24p in the DNA damage replication checkpoint	mitotic cell cycle, DNA repair, organelle fission, DNA replication, chromosome segregation, response to DNA damage stimulus, DNA recombination	molecular_function	nucleus, chromosome, mitochondrion, cytoplasm	ORF|Verified
CTF19	0.87::0.78	1.12	0.87::0.91	0.96	0.87::0.57	1.52	0.87::0.51	1.7	YPL018W	CTF19	MCM18	Outer kinetochore protein, required for accurate mitotic chromosome segregation; component of the kinetochore sub-complex COMA (Ctf19p, Okp1p, Mcm21p, Ame1p) that functions as a platform for kinetochore assembly	mitotic cell cycle, organelle fission, cytoskeleton organization, chromosome segregation	molecular_function	nucleus, chromosome	ORF|Verified
CTF3	0.83::0.88	0.94	0.83::0.90	0.92	0.83::0.68	1.21	0.83::0.54	1.52	YLR381W	CTF3	CHL3	Outer kinetochore protein that forms a complex with Mcm16p and Mcm22p; may bind the kinetochore to spindle microtubules	mitotic cell cycle, organelle fission, DNA replication, chromosome segregation	molecular_function	nucleus, chromosome	ORF|Verified
CTF4	0.86::0.79	1.09	0.86::0.82	1.05	0.86::0.68	1.26	0.86::0.32	2.67	YPR135W	CTF4	POB1|CHL15	Chromatin-associated protein, required for sister chromatid cohesion; interacts with DNA polymerase alpha (Pol1p) and may link DNA synthesis to sister chromatid cohesion	mitotic cell cycle, DNA repair, organelle fission, DNA replication, chromosome segregation, response to DNA damage stimulus, DNA recombination	DNA binding	nucleus, chromosome	ORF|Verified
CTF8	0.91::1.05	0.86	0.91::0.98	0.93	0.91::0.74	1.22	0.91::0.56	1.63	YHR191C	CTF8	-	Subunit of a complex with Ctf18p that shares some subunits with Replication Factor C and is required for sister chromatid cohesion	response to DNA damage stimulus, mitotic cell cycle, organelle fission, chromosome segregation	molecular_function	chromosome	ORF|Verified
CTH1	0.92::1.05	0.88	0.92::0.91	1.01	0.92::0.99	0.93	0.92::0.81	1.14	YDR151C	CTH1	-	Member of the CCCH zinc finger family; has similarity to mammalian Tis11 protein, which activates transcription and also has a role in mRNA degradation; may function with Tis11p in iron homeostasis	RNA catabolic process, cellular ion homeostasis	RNA binding, mRNA binding	nucleus	ORF|Verified
CTI6	0.94::0.88	1.07	0.94::0.88	1.07	0.94::0.92	1.02	0.94::1.02	0.92	YPL181W	CTI6	RXT1	Protein that relieves transcriptional repression by binding to the Cyc8p-Tup1p corepressor and recruiting the SAGA complex to the repressed promoter; contains a PHD finger domain	DNA replication, regulation of DNA metabolic process	histone binding, transcription factor binding	nucleus, chromosome	ORF|Verified
CTK2	1.16::0.95	1.22	1.16::0.97	1.19	1.16::0.77	1.5	n/a	n/a	YJL006C	CTK2	-	Beta subunit of C-terminal domain kinase I (CTDK-I), which phosphorylates both RNA pol II subunit Rpo21p to affect transcription and pre-mRNA 3' end processing, and ribosomal protein Rps2p to increase translational fidelity	transcription from RNA polymerase I promoter, regulation of translation, protein phosphorylation, transcription elongation, DNA-dependent, mRNA processing, translational elongation	kinase activity	nucleus, nucleolus	ORF|Verified
CTK3	0.35::0.41	0.86	0.35::0.35	1	0.35::0.10	3.52	0.35::0.10	3.52	YML112W	CTK3	-	Gamma subunit of C-terminal domain kinase I (CTDK-I), which phosphorylates both RNA pol II subunit Rpo21p to affect transcription and pre-mRNA 3' end processing, and ribosomal protein Rps2p to increase translational fidelity	transcription from RNA polymerase I promoter, regulation of translation, protein phosphorylation, transcription elongation, DNA-dependent, mRNA processing, translational elongation	kinase activity	nucleus, nucleolus	ORF|Verified
CTL1	1.00::1.04	0.96	1.00::0.63	1.6	1.00::0.84	1.19	1.00::1.15	0.87	YMR180C	CTL1	CTH1	RNA 5'-triphosphatase, localizes to both the nucleus and cytoplasm	biological_process	phosphatase activity	nucleus, cytoplasm	ORF|Verified
CTM1	0.83::0.94	0.89	0.83::0.96	0.87	0.83::0.95	0.88	0.83::0.90	0.93	YHR109W	CTM1	-	Cytochrome c lysine methyltransferase, trimethylates residue 72 of apo-cytochrome c (Cyc1p) in the cytosol; not required for normal respiratory growth	peptidyl-amino acid modification, protein alkylation	methyltransferase activity	cytoplasm	ORF|Verified
CTP1	1.00::0.89	1.12	1.00::1.05	0.95	1.00::1.07	0.94	1.00::1.32	0.76	YBR291C	CTP1	-	Mitochondrial inner membrane citrate transporter, member of the mitochondrial carrier family	transmembrane transport, ion transport	transmembrane transporter activity	membrane, mitochondrial envelope, mitochondrion, cytoplasm	ORF|Verified
CTR1	1.03::0.91	1.13	1.03::1.05	0.98	1.03::0.91	1.13	1.03::0.27	3.8	YPR124W	CTR1	-	High-affinity copper transporter of the plasma membrane, mediates nearly all copper uptake under low copper conditions; transcriptionally induced at low copper levels and degraded at high copper levels	transmembrane transport, ion transport	transmembrane transporter activity	membrane, membrane fraction, plasma membrane	ORF|Verified
CTS1	1.05::1.06	0.98	1.05::1.18	0.88	1.05::1.05	0.99	1.05::1.07	0.98	YLR286C	CTS1	-	Endochitinase, required for cell separation after mitosis; transcriptional activation during the G1 phase of the cell cycle is mediated by transcription factor Ace2p	carbohydrate metabolic process, cytokinesis	hydrolase activity, acting on glycosyl bonds	nucleus, endomembrane system, cell wall, cellular bud, extracellular region, site of polarized growth, endoplasmic reticulum, cytoplasm	ORF|Verified
CTS2	1.02::1.03	0.99	1.02::1.10	0.93	1.02::0.81	1.26	1.02::1.01	1	YDR371W	CTS2	-	Putative chitinase, functionally complements A. gossypii cts2 mutant sporulation defect	sporulation	molecular_function	cytoplasm	ORF|Uncharacterized
CTT1	0.91::0.92	0.99	0.91::0.93	0.98	0.91::0.81	1.13	0.91::1.20	0.76	YGR088W	CTT1	SPS101	Cytosolic catalase T, has a role in protection from oxidative damage by hydrogen peroxide	response to oxidative stress, response to chemical stimulus	oxidoreductase activity	cytoplasm	ORF|Verified
CUE1	0.73::0.71	1.03	0.73::0.44	1.66	0.73::0.66	1.12	0.73::0.95	0.78	YMR264W	CUE1	KIS4	Endoplasmic reticulum membrane protein that recruits the ubiquitin-conjugating enzyme Ubc7p to the ER where it functions in protein degradation; contains a CUE domain that binds ubiquitin to facilitate intramolecular monoubiquitination	proteolysis involved in cellular protein catabolic process	enzyme regulator activity	membrane, endomembrane system, mitochondrion, endoplasmic reticulum, cytoplasm	ORF|Verified
CUE2	0.95::1.00	0.95	0.95::0.99	0.97	0.95::1.18	0.81	0.95::0.95	1	YKL090W	CUE2	-	Protein of unknown function; has two CUE domains that bind ubiquitin, which may facilitate intramolecular monoubiquitination	biological_process	small conjugating protein binding	cellular_component	ORF|Verified
CUE3	1.09::1.09	1	1.09::1.09	1	1.09::0.97	1.13	1.09::0.92	1.19	YGL110C	CUE3	-	Protein of unknown function; has a CUE domain that binds ubiquitin, which may facilitate intramolecular monoubiquitination	biological_process	small conjugating protein binding	cytoplasm	ORF|Verified
CUE4	0.95::1.04	0.92	0.95::0.94	1.02	0.95::0.91	1.05	0.95::1.00	0.96	YML101C	CUE4	-	Protein of unknown function; has a CUE domain that binds ubiquitin, which may facilitate intramolecular monoubiquitination	biological_process	molecular_function	endoplasmic reticulum, cytoplasm	ORF|Verified
CUE5	1.15::1.12	1.03	1.15::1.12	1.03	1.15::1.10	1.05	1.15::1.30	0.89	YOR042W	CUE5	-	Protein containing a CUE domain that binds ubiquitin, which may facilitate intramolecular monoubiquitination; green fluorescent protein (GFP)-fusion protein localizes to the cytoplasm in a punctate pattern	biological_process	small conjugating protein binding	cytoplasm	ORF|Verified
CUL3	0.94::0.98	0.96	0.94::0.86	1.09	0.94::0.93	1.01	0.94::1.25	0.75	YGR003W	CUL3	CULLIN B|CULB	Ubiquitin-protein ligase, forms a complex with Elc1p that polyubiquitylates monoubiquitylated RNA polymerase II to trigger its proteolysis; cullin family member with similarity to Cdc53p and human CUL3	protein modification by small protein conjugation or removal, proteolysis involved in cellular protein catabolic process	ligase activity	nucleus, cytoplasm	ORF|Verified
CUP2	1.00::1.10	0.91	1.00::1.02	0.98	1.00::1.20	0.83	1.00::1.14	0.87	YGL166W	CUP2	ACE1	Copper-binding transcription factor; activates transcription of the metallothionein genes CUP1-1 and CUP1-2 in response to elevated copper concentrations	transcription initiation, DNA-dependent, transcription from RNA polymerase II promoter, response to chemical stimulus	other	nucleus	ORF|Verified
CUP9	1.14::1.17	0.97	1.14::1.28	0.89	1.14::1.08	1.05	1.14::1.05	1.08	YPL177C	CUP9	-	Homeodomain-containing transcriptional repressor of PTR2, which encodes a major peptide transporter; imported peptides activate ubiquitin-dependent proteolysis, resulting in degradation of Cup9p and de-repression of PTR2 transcription	regulation of transport, transcription from RNA polymerase II promoter	protein binding transcription factor activity, nucleic acid binding transcription factor activity, DNA binding, transcription factor binding	nucleus	ORF|Verified
CUR1	1.02::1.09	0.94	1.02::1.02	1	1.02::1.02	1	1.02::1.00	1.02	YPR158W	CUR1	-	Protein of unknown function involved in destabilization of [URE3] prions; similar in sequence to Btn2p	biological_process	molecular_function	nucleus	ORF|Uncharacterized
CUS2	1.04::0.85	1.22	1.04::0.94	1.1	1.04::1.02	1.02	1.04::1.17	0.88	YNL286W	CUS2	-	Protein that binds to U2 snRNA and Prp11p, may be involved in U2 snRNA folding; contains two RNA recognition motifs (RRMs)	RNA splicing, mRNA processing	RNA binding	nucleus	ORF|Verified
CWC15	0.91::1.02	0.9	0.91::0.94	0.97	0.91::1.01	0.9	0.91::1.00	0.91	YDR163W	CWC15	-	Non-essential protein involved in pre-mRNA splicing, component of a complex containing Cef1p; has similarity to S. pombe Cwf15p	RNA splicing, mRNA processing	molecular_function	nucleus	ORF|Verified
CWC21	0.91::0.97	0.94	0.91::0.90	1.01	0.91::0.86	1.06	0.91::0.91	1	YDR482C	CWC21	-	Protein involved in RNA splicing by the spliceosome; component of a complex containing Cef1p; interacts genetically with ISY1 and BUD13; may bind RNA; has similarity to S. pombe Cwf21p	RNA splicing, mRNA processing	molecular_function	nucleus	ORF|Verified
CWC27	1.07::0.95	1.13	1.07::0.97	1.11	1.07::0.98	1.09	1.07::1.06	1.01	YPL064C	CWC27	-	Component of a complex containing Cef1p, putatively involved in pre-mRNA splicing; has similarity to S. pombe Cwf27p	biological_process	molecular_function	nucleus	ORF|Verified
CWH41	0.93::0.87	1.07	0.93::0.85	1.1	0.93::0.82	1.13	0.93::0.94	0.99	YGL027C	CWH41	DER7|GLS1	Processing alpha glucosidase I, ER type II integral membrane N-glycoprotein involved in assembly of cell wall beta 1,6 glucan and asparagine-linked protein glycosylation; also involved in ER protein quality control and sensing of ER stress	carbohydrate metabolic process, protein glycosylation, cell wall organization or biogenesis	hydrolase activity, acting on glycosyl bonds	endomembrane system, membrane, endoplasmic reticulum, cytoplasm	ORF|Verified
CWH43	0.74::0.88	0.84	0.74::0.96	0.77	0.74::1.08	0.68	0.74::1.03	0.72	YCR017C	CWH43	-	Putative sensor/transporter protein involved in cell wall biogenesis; contains 14-16 transmembrane segments and several putative glycosylation and phosphorylation sites; null mutation is synthetically lethal with pkc1 deletion	lipid metabolic process, cell wall organization or biogenesis, protein lipidation	molecular_function	cellular bud, membrane, site of polarized growth, plasma membrane	ORF|Verified
CWP1	1.07::1.08	0.99	1.07::1.10	0.97	1.07::1.05	1.02	1.07::1.28	0.83	YKL096W	CWP1	YJU1	Cell wall mannoprotein that localizes specifically to birth scars of daughter cells, linked to a beta-1,3- and beta-1,6-glucan heteropolymer through a phosphodiester bond; required for propionic acid resistance	sporulation, cell wall organization or biogenesis	structural molecule activity	cell wall, membrane	ORF|Verified
CWP2	1.09::1.14	0.95	1.09::0.87	1.25	1.09::0.93	1.17	1.09::0.73	1.49	YKL096W-A	CWP2	YKL097W-A|LPR1	Covalently linked cell wall mannoprotein, major constituent of the cell wall; plays a role in stabilizing the cell wall; involved in low pH resistance; precursor is GPI-anchored	cell wall organization or biogenesis	structural molecule activity	cell wall	ORF|Verified
CYB2	1.03::0.97	1.07	1.03::1.15	0.9	1.03::1.00	1.03	1.03::0.83	1.24	YML054C	CYB2	-	Cytochrome b2 (L-lactate cytochrome-c oxidoreductase), component of the mitochondrial intermembrane space, required for lactate utilization; expression is repressed by glucose and anaerobic conditions	other	oxidoreductase activity	mitochondrial envelope, mitochondrion, cytoplasm	ORF|Verified
CYB5	1.07::1.00	1.07	1.07::1.01	1.06	1.07::0.88	1.21	1.07::0.85	1.25	YNL111C	CYB5	-	Cytochrome b5, involved in the sterol and lipid biosynthesis pathways; acts as an electron donor to support sterol C5-6 desaturation	lipid metabolic process	other	membrane, membrane fraction, endomembrane system, endoplasmic reticulum, cytoplasm	ORF|Verified
CYC1	1.01::0.86	1.18	1.01::0.91	1.11	1.01::0.72	1.4	1.01::0.67	1.51	YJR048W	CYC1	iso-1-cytochrome c	Cytochrome c, isoform 1; electron carrier of the mitochondrial intermembrane space that transfers electrons from ubiquinone-cytochrome c oxidoreductase to cytochrome c oxidase during cellular respiration	generation of precursor metabolites and energy, cellular respiration	other	mitochondrial envelope, mitochondrion, cytoplasm	ORF|Verified
CYC2	0.91::0.93	0.97	0.91::0.95	0.96	0.91::0.95	0.96	0.91::0.81	1.12	YOR037W	CYC2	-	Mitochondrial peripheral inner membrane protein, contains a FAD cofactor in a domain exposed in the intermembrane space; exhibits redox activity in vitro; likely participates in ligation of heme to acytochromes c and c1 (Cyc1p and Cyt1p)	mitochondrion organization, protein complex biogenesis	oxidoreductase activity	membrane, mitochondrial envelope, mitochondrion, cytoplasm	ORF|Verified
CYC3	0.87::0.83	1.05	0.87::0.79	1.11	0.87::0.60	1.44	0.87::0.50	1.75	YAL039C	CYC3	CCHL|cytochrome c heme lyase	Cytochrome c heme lyase (holocytochrome c synthase), attaches heme to apo-cytochrome c (Cyc1p or Cyc7p) in the mitochondrial intermembrane space; human ortholog may have a role in microphthalmia with linear skin defects (MLS)	protein complex biogenesis	lyase activity	mitochondrial envelope, mitochondrion, cytoplasm	ORF|Verified
CYC7	0.95::1.08	0.88	0.95::0.98	0.97	0.95::0.80	1.2	0.95::1.02	0.93	YEL039C	CYC7	iso-2-cytochrome c	Cytochrome c isoform 2, expressed under hypoxic conditions; electron carrier of the mitochondrial intermembrane space that transfers electrons from ubiquinone-cytochrome c oxidoreductase to cytochrome c oxidase during cellular respiration	generation of precursor metabolites and energy, cellular respiration	other	mitochondrial envelope, mitochondrion, cytoplasm	ORF|Verified
CYK3	0.79::0.84	0.95	0.79::0.99	0.8	0.79::1.02	0.78	0.79::0.83	0.96	YDL117W	CYK3	-	SH3-domain protein located in the mother-bud neck and the cytokinetic actin ring; mutant phenotype and genetic interactions suggest a role in cytokinesis	cytokinesis	molecular_function	cellular bud, cell cortex, site of polarized growth, cytoskeleton, cytoplasm	ORF|Verified
CYM1	0.88::0.94	0.94	0.88::0.83	1.07	0.88::1.01	0.87	0.88::0.94	0.93	YDR430C	CYM1	MOP112	Lysine-specific metalloprotease of the mitochondrial intermembrane space, member of the pitrilysin family; degrades proteins and presequence peptides cleaved from imported proteins; required for normal mitochondrial morphology	proteolysis involved in cellular protein catabolic process	peptidase activity	mitochondrial envelope, mitochondrion, cytoplasm	ORF|Verified
CYS3	0.90::0.85	1.06	0.90::1.11	0.82	0.90::0.94	0.96	0.90::0.95	0.95	YAL012W	CYS3	STR1|FUN35|CYI1	Cystathionine gamma-lyase, catalyzes one of the two reactions involved in the transsulfuration pathway that yields cysteine from homocysteine with the intermediary formation of cystathionine	cellular amino acid metabolic process	lyase activity	cytoplasm	ORF|Verified
CYS4	0.30::0.15	2.05	0.30::0.13	2.32	0.30::0.15	2.07	0.30::0.10	3.02	YGR155W	CYS4	VMA41|STR4|NHS5	Cystathionine beta-synthase, catalyzes synthesis of cystathionine from serine and homocysteine, the first committed step in cysteine biosynthesis; responsible for hydrogen sulfide generation; mutations in human ortholog cause homocystinuria	cellular amino acid metabolic process	lyase activity	mitochondrion, cytoplasm	ORF|Verified
CYT1	0.76::0.84	0.9	0.76::0.89	0.85	0.76::0.55	1.38	0.76::0.52	1.46	YOR065W	CYT1	cytochrome c1|YOR29-16|CTC1	Cytochrome c1, component of the mitochondrial respiratory chain; expression is regulated by the heme-activated, glucose-repressed Hap2p/3p/4p/5p CCAAT-binding complex	generation of precursor metabolites and energy, cellular respiration	other	membrane, mitochondrial envelope, mitochondrion, cytoplasm	ORF|Verified
CYT2	0.67::0.75	0.9	0.67::0.87	0.78	0.67::0.58	1.16	0.67::0.44	1.52	YKL087C	CYT2	CC1HL|cytochrome c1 heme lyase	Cytochrome c1 heme lyase, involved in maturation of cytochrome c1, which is a subunit of the mitochondrial ubiquinol-cytochrome-c reductase; links heme covalently to apocytochrome c1	protein complex biogenesis	lyase activity	mitochondrial envelope, mitochondrion, cytoplasm	ORF|Verified
DAK1	0.90::0.91	0.99	0.90::0.72	1.25	0.90::0.93	0.97	0.90::0.89	1.01	YML070W	DAK1	-	Dihydroxyacetone kinase, required for detoxification of dihydroxyacetone (DHA); involved in stress adaptation	carbohydrate metabolic process	kinase activity	cytoplasm	ORF|Verified
DAK2	0.97::1.03	0.94	0.97::1.00	0.96	0.97::0.75	1.29	0.97::1.07	0.9	YFL053W	DAK2	-	Dihydroxyacetone kinase, required for detoxification of dihydroxyacetone (DHA); involved in stress adaptation	carbohydrate metabolic process	kinase activity	cellular_component	ORF|Verified
DAL1	0.96::1.00	0.97	0.96::1.08	0.89	0.96::0.97	0.99	0.96::1.01	0.95	YIR027C	DAL1	-	Allantoinase, converts allantoin to allantoate in the first step of allantoin degradation; expression sensitive to nitrogen catabolite repression	other	hydrolase activity, acting on carbon-nitrogen (but not peptide) bonds	cellular_component	ORF|Verified
DAL2	0.88::0.97	0.9	0.88::1.02	0.86	0.88::0.86	1.02	0.88::0.82	1.08	YIR029W	DAL2	ALC1	Allantoicase, converts allantoate to urea and ureidoglycolate in the second step of allantoin degradation; expression sensitive to nitrogen catabolite repression and induced by allophanate, an intermediate in allantoin degradation	other	hydrolase activity, acting on carbon-nitrogen (but not peptide) bonds	cellular_component	ORF|Verified
DAL3	1.06::0.98	1.08	1.06::1.11	0.95	1.06::1.11	0.96	1.06::1.12	0.94	YIR032C	DAL3	-	Ureidoglycolate hydrolase, converts ureidoglycolate to glyoxylate and urea in the third step of allantoin degradation; expression sensitive to nitrogen catabolite repression	other	hydrolase activity, acting on carbon-nitrogen (but not peptide) bonds	membrane	ORF|Verified
DAL4	0.96::1.02	0.93	0.96::1.04	0.92	0.96::0.96	1	0.96::1.05	0.91	YIR028W	DAL4	-	Allantoin permease; expression sensitive to nitrogen catabolite repression and induced by allophanate, an intermediate in allantoin degradation	other	transmembrane transporter activity	membrane	ORF|Verified
DAL5	0.98::0.97	1.01	0.98::0.96	1.02	0.98::0.92	1.06	0.98::0.82	1.19	YJR152W	DAL5	UREP1	Allantoate permease; ureidosuccinate permease; also transports dipeptides, though with lower affinity than for allantoate and ureidosuccinate; expression is constitutive but sensitive to nitrogen catabolite repression	other	transmembrane transporter activity	membrane, plasma membrane	ORF|Verified
DAL7	0.93::0.95	0.98	0.93::0.96	0.97	0.93::0.89	1.05	0.93::0.83	1.12	YIR031C	DAL7	MSL2|MLS2	Malate synthase, role in allantoin degradation unknown; expression sensitive to nitrogen catabolite repression and induced by allophanate, an intermediate in allantoin degradation	other	transferase activity, transferring acyl groups	cellular_component	ORF|Verified
DAL80	0.80::0.98	0.82	0.80::0.95	0.85	0.80::0.77	1.04	0.80::0.90	0.89	YKR034W	DAL80	UGA43	Negative regulator of genes in multiple nitrogen degradation pathways; expression is regulated by nitrogen levels and by Gln3p; member of the GATA-binding family, forms homodimers and heterodimers with Deh1p	transcription from RNA polymerase II promoter, response to chemical stimulus	nucleic acid binding transcription factor activity, DNA binding	nucleus	ORF|Verified
DAL81	0.96::1.04	0.92	0.96::1.03	0.93	0.96::0.98	0.97	0.96::1.09	0.88	YIR023W	DAL81	UGA35	Positive regulator of genes in multiple nitrogen degradation pathways; contains DNA binding domain but does not appear to bind the dodecanucleotide sequence present in the promoter region of many genes involved in allantoin catabolism	transcription from RNA polymerase II promoter	other	nucleus	ORF|Verified
DAL82	0.84::0.95	0.89	0.84::0.98	0.86	0.84::0.83	1.02	0.84::0.93	0.91	YNL314W	DAL82	-	Positive regulator of allophanate inducible genes; binds a dodecanucleotide sequence upstream of all genes that are induced by allophanate; contains an UISALL DNA-binding, a transcriptional activation, and a coiled-coil domain	transcription initiation, DNA-dependent, transcription from RNA polymerase II promoter	DNA binding	nucleus	ORF|Verified
DAN1	1.19::1.10	1.08	1.19::0.95	1.25	1.19::1.18	1.01	1.19::0.83	1.43	YJR150C	DAN1	CCW13	Cell wall mannoprotein with similarity to Tir1p, Tir2p, Tir3p, and Tir4p; expressed under anaerobic conditions, completely repressed during aerobic growth	lipid transport	molecular_function	cell wall	ORF|Verified
DAP1	1.05::1.01	1.04	1.05::1.07	0.99	1.05::0.88	1.2	1.05::1.00	1.05	YPL170W	DAP1	-	Heme-binding protein involved in regulation of cytochrome P450 protein Erg11p; damage response protein, related to mammalian membrane progesterone receptors; mutations lead to defects in telomeres, mitochondria, and sterol synthesis	lipid metabolic process	ion binding	membrane, cytoplasm	ORF|Verified
DAP2	1.15::1.03	1.11	1.15::1.06	1.09	1.15::1.04	1.11	1.15::1.20	0.96	YHR028C	DAP2	DPP2	Dipeptidyl aminopeptidase, synthesized as a glycosylated precursor; localizes to the vacuolar membrane; similar to Ste13p	protein maturation	peptidase activity	membrane, vacuole, cytoplasm	ORF|Verified
DAS1	0.99::0.96	1.04	0.99::1.05	0.94	0.99::1.03	0.96	0.99::1.10	0.9	YJL149W	DAS1	-	Putative SCF ubiquitin ligase F-box protein; interacts physically with both Cdc53p and Skp1 and genetically with CDC34; similar to putative F-box protein YDR131C	proteolysis involved in cellular protein catabolic process	protein binding, bridging, ligase activity	other	ORF|Verified
DAS2	0.87::0.96	0.9	0.87::0.89	0.97	0.87::0.98	0.88	0.87::0.94	0.92	YDR020C	DAS2	RRT3	Putative protein of unknown function; non-essential gene identified in a screen for mutants with increased levels of rDNA transcription; weak similarity with uridine kinases and with phosphoribokinases	biological_process	molecular_function	nucleus, cytoplasm	ORF|Uncharacterized
DAT1	1.05::1.13	0.92	1.05::0.98	1.07	1.05::0.64	1.65	1.05::0.64	1.64	YML113W	DAT1	-	DNA binding protein that recognizes oligo(dA).oligo(dT) tracts; Arg side chain in its N-terminal pentad Gly-Arg-Lys-Pro-Gly repeat is required for DNA-binding; not essential for viability	transcription from RNA polymerase II promoter	DNA binding	nucleus	ORF|Verified
DBF2	0.93::0.83	1.13	0.93::0.73	1.28	0.93::0.63	1.48	0.93::0.15	6.03	YGR092W	DBF2	-	Ser/Thr kinase involved in transcription and stress response; functions as part of a network of genes in exit from mitosis; localization is cell cycle regulated; activated by Cdc15p during the exit from mitosis	protein phosphorylation, organelle fission, cellular ion homeostasis	kinase activity	cytoskeleton, microtubule organizing center, cellular bud, site of polarized growth, cytoplasm	ORF|Verified
DBF20	1.06::1.02	1.03	1.06::1.04	1.02	1.06::0.87	1.22	1.06::0.68	1.55	YPR111W	DBF20	-	Ser/Thr kinase involved in late nuclear division, one of the mitotic exit network (MEN) proteins; necessary for the execution of cytokinesis	protein phosphorylation	kinase activity	cytoplasm	ORF|Verified
DBP1	1.03::1.02	1.01	1.03::1.03	1	1.03::0.93	1.11	1.03::0.94	1.09	YPL119C	DBP1	LPH8	Putative ATP-dependent RNA helicase of the DEAD-box protein family; mutants show reduced stability of the 40S ribosomal subunit scanning through 5' untranslated regions of mRNAs	translational initiation	helicase activity	cytoplasm	ORF|Verified
DBP3	0.71::0.80	0.88	0.71::0.69	1.03	0.71::0.74	0.96	0.71::1.11	0.63	YGL078C	DBP3	-	Putative ATP-dependent RNA helicase of the DEAD-box family involved in ribosomal biogenesis	ribosome assembly, rRNA processing, organelle assembly, ribosomal large subunit biogenesis	helicase activity, ATPase activity	nucleus, nucleolus	ORF|Verified
DBR1	0.71::0.76	0.93	0.71::0.76	0.94	0.71::0.81	0.88	0.71::0.81	0.88	YKL149C	DBR1	PRP26	RNA lariat debranching enzyme, involved in intron turnover; required for efficient Ty1 transposition	RNA catabolic process, pseudohyphal growth, transposition	nuclease activity	nucleus	ORF|Verified
DCC1	0.97::0.89	1.09	0.97::0.82	1.18	0.97::0.80	1.2	0.97::0.61	1.58	YCL016C	DCC1	-	Subunit of a complex with Ctf8p and Ctf18p that shares some components with Replication Factor C, required for sister chromatid cohesion and telomere length maintenance	response to DNA damage stimulus, mitotic cell cycle, organelle fission, chromosome segregation	molecular_function	chromosome	ORF|Verified
DCG1	0.92::1.03	0.9	0.92::0.93	0.99	0.92::1.13	0.82	0.92::1.03	0.9	YIR030C	DCG1	-	Protein of unknown function, expression is sensitive to nitrogen catabolite repression and regulated by Dal80p; contains transmembrane domain	other	molecular_function	cellular_component	ORF|Verified
DCI1	0.87::1.01	0.87	0.87::0.79	1.1	0.87::0.89	0.98	0.87::0.91	0.95	YOR180C	DCI1	ECI2	Peroxisomal protein; identification as a delta(3,5)-delta(2,4)-dienoyl-CoA isomerase involved in fatty acid metabolism is disputed	lipid metabolic process	not_yet_annotated	peroxisome, cytoplasm	ORF|Verified
DCN1	0.90::1.04	0.86	0.90::1.08	0.83	0.90::1.06	0.84	0.90::0.88	1.01	YLR128W	DCN1	-	Scaffold-type E3 ligase required for cullin neddylation and ubiquitin ligase activation; contains a ubiquitin-binding domain (UBA) for ubiquitin and Nedd8 (Rub1p) interaction and a PONY domain involved in cullin binding and neddylation	regulation of protein modification process, protein modification by small protein conjugation or removal	small conjugating protein binding, ligase activity	cellular_component	ORF|Verified
DCR2	1.04::1.07	0.97	1.04::1.04	1	1.04::1.04	1	1.04::0.47	2.21	YLR361C	DCR2	-	Phosphoesterase involved in downregulation of the unfolded protein response, at least in part via dephosphorylation of Ire1p; dosage-dependent positive regulator of the G1/S phase transition through control of the timing of START	mitotic cell cycle, protein dephosphorylation, signaling, response to chemical stimulus, regulation of cell cycle	phosphatase activity	cellular_component	ORF|Verified
DCS1	n/a	n/a	1.26::1.02	1.23	1.26::1.03	1.22	1.26::0.80	1.57	YLR270W	DCS1	DcpS	Non-essential hydrolase involved in mRNA decapping, may function in a feedback mechanism to regulate deadenylation, contains pyrophosphatase activity and a HIT (histidine triad) motif; interacts with neutral trehalase Nth1p	RNA catabolic process	other	nucleus, mitochondrion, cytoplasm	ORF|Verified
DCS2	0.92::0.94	0.98	0.92::0.99	0.92	0.92::0.87	1.06	0.92::1.07	0.85	YOR173W	DCS2	-	Non-essential, stress induced regulatory protein; modulates m7G-oligoribonucleotide metabolism; inhibits Dcs1p; regulated by Msn2p, Msn4p, and the Ras-cAMP-cAPK signaling pathway; mutant has increased aneuploidy tolerance	RNA catabolic process	other	cytoplasm	ORF|Verified
DCW1	0.90::0.98	0.92	0.90::1.02	0.88	0.90::0.90	1	0.90::0.78	1.16	YKL046C	DCW1	-	Putative mannosidase, GPI-anchored membrane protein required for cell wall biosynthesis in bud formation;homologous to Dfg5p	cell budding, cell wall organization or biogenesis	hydrolase activity, acting on glycosyl bonds	membrane, membrane fraction, plasma membrane	ORF|Verified
DDC1	1.02::1.09	0.93	1.02::1.00	1.01	1.02::0.97	1.04	1.02::1.03	0.99	YPL194W	DDC1	-	DNA damage checkpoint protein, part of a PCNA-like complex required for DNA damage response, required for pachytene checkpoint to inhibit cell cycle in response to unrepaired recombination intermediates; potential Cdc28p substrate	mitotic cell cycle, meiotic cell cycle, DNA repair, response to DNA damage stimulus, DNA recombination, regulation of cell cycle	molecular_function	nucleus, chromosome	ORF|Verified
DDC1	0.90::0.99	0.91	0.90::1.11	0.81	0.90::1.05	0.86	0.90::1.12	0.8	YPL194W	DDC1	-	DNA damage checkpoint protein, part of a PCNA-like complex required for DNA damage response, required for pachytene checkpoint to inhibit cell cycle in response to unrepaired recombination intermediates; potential Cdc28p substrate	mitotic cell cycle, meiotic cell cycle, DNA repair, response to DNA damage stimulus, DNA recombination, regulation of cell cycle	molecular_function	nucleus, chromosome	ORF|Verified
DDI1	0.93::0.96	0.97	0.93::1.09	0.85	0.93::0.93	1	0.93::1.02	0.92	YER143W	DDI1	VSM1	DNA damage-inducible v-SNARE binding protein with a role in suppression of protein secretion; may play a role in S-phase checkpoint control; has ubiquitin-associated (UBA), ubiquitin-like (UBL), and retroviral-like proteinase (RVP) domains	proteolysis involved in cellular protein catabolic process	peptidase activity, small conjugating protein binding	membrane, plasma membrane	ORF|Verified
DDI3	1.10::0.94	1.18	1.10::0.97	1.13	1.10::1.10	1	1.10::0.98	1.13	YNL335W	DDI3	-	Protein of unknown function; expression is induced over 100-fold by DNA damage; induction decreased in rad6 and rad18 mutants	biological_process	molecular_function	cellular_component	ORF|Uncharacterized
DDP1	0.99::1.09	0.91	0.99::1.05	0.94	0.99::1.14	0.87	0.99::1.16	0.85	YOR163W	DDP1	-	Polyphosphate phosphatase; hydrolyzes diphosphorylated inositol polyphosphates and diadenosine polyphosphates; has high specificity for diadenosine hexa- and pentaphosphates; exhibits endopolyphosphatase activity with a high affinity for polyphosphates, an activity also observed for its human DIPP homologs; member of the MutT family of nucleotide hydrolases	carbohydrate metabolic process, nucleobase-containing small molecule metabolic process	other	nucleus, cytoplasm	ORF|Verified
DDR2	1.14::0.97	1.17	1.14::0.91	1.24	1.14::1.04	1.09	1.14::0.77	1.47	YOL052C-A	DDR2	YOL053C-A|DDRA2	Multistress response protein, expression is activated by a variety of xenobiotic agents and environmental or physiological stresses	other	molecular_function	vacuole, cytoplasm	ORF|Verified
DDR48	0.99::1.03	0.96	0.99::1.10	0.91	0.99::1.12	0.89	0.99::1.00	0.99	YMR173W	DDR48	FSP	DNA damage-responsive protein, expression is increased in response to heat-shock stress or treatments that produce DNA lesions; contains multiple repeats of the amino acid sequence NNNDSYGS	response to DNA damage stimulus, DNA repair	GTPase activity, ATPase activity	cytoplasm	ORF|Verified
DEF1	n/a	n/a	n/a	n/a	n/a	n/a	0.14::0.38	0.36	YKL054C	DEF1	VID31	RNAPII degradation factor, forms a complex with Rad26p in chromatin, enables ubiquitination and proteolysis of RNAPII present in an elongation complex; mutant is deficient in Zip1p loading onto chromosomes during meiosis	response to DNA damage stimulus, DNA repair, telomere organization, proteolysis involved in cellular protein catabolic process	molecular_function	nucleus	ORF|Verified
DEG1	0.88::0.79	1.12	0.88::0.63	1.38	0.88::0.67	1.31	0.88::0.60	1.46	YFL001W	DEG1	HRM3|PUS3	tRNA:pseudouridine synthase, introduces pseudouridines at position 38 or 39 in tRNA, important for maintenance of translation efficiency and normal cell growth, localizes to both the nucleus and cytoplasm; non-essential for viability	tRNA processing, RNA modification	isomerase activity	nucleus, cytoplasm	ORF|Verified
DEP1	0.67::0.63	1.07	0.67::0.76	0.89	0.67::0.96	0.7	n/a	n/a	YAL013W	DEP1	FUN54	Transcriptional modulator involved in regulation of structural phospholipid biosynthesis genes and metabolically unrelated genes, as well as maintenance of telomeres, mating efficiency, and sporulation	response to heat, lipid metabolic process, chromatin organization, DNA replication, regulation of DNA metabolic process, transcription from RNA polymerase II promoter, histone modification	molecular_function	nucleus, chromosome	ORF|Verified
DER1	n/a	n/a	0.97::1.11	0.88	0.97::1.12	0.87	n/a	n/a	YBR201W	DER1	-	Endoplasmic reticulum membrane protein, required for ER-associated protein degradation of misfolded or unassembled proteins; N- and C- termini protrude into the cytoplasm, has similarity to Dfm1p	proteolysis involved in cellular protein catabolic process	molecular_function	membrane, endomembrane system, endoplasmic reticulum, cytoplasm	ORF|Verified
DET1	0.93::1.02	0.91	0.93::0.77	1.2	0.93::0.96	0.97	n/a	n/a	YDR051C	DET1	-	Acid phosphatase involved in the non-vesicular transport of sterols in both directions between the endoplasmic reticulum and plasma membrane; deletion confers sensitivity to nickel	lipid transport	phosphatase activity	nucleus, cytoplasm	ORF|Uncharacterized
DFG16	1.24::1.14	1.08	1.24::1.25	1	1.24::1.10	1.13	n/a	n/a	YOR030W	DFG16	ZRG12|ECM41	Probable multiple transmembrane protein, involved in diploid invasive and pseudohyphal growth upon nitrogen starvation; required for accumulation of processed Rim101p	pseudohyphal growth, protein maturation	molecular_function	membrane	ORF|Verified
DFG5	0.54::0.10	5.41	0.54::0.65	0.83	0.54::0.29	1.87	0.54::0.10	5.41	YMR238W	DFG5	-	Putative mannosidase, essential glycosylphosphatidylinositol (GPI)-anchored membrane protein required for cell wall biogenesis in bud formation, involved in filamentous growth, homologous to Dcw1p	cell budding, pseudohyphal growth, cell wall organization or biogenesis	hydrolase activity, acting on glycosyl bonds	membrane, plasma membrane	ORF|Verified
DFM1	0.83::0.99	0.85	0.83::0.83	1.01	0.83::0.94	0.89	0.83::1.02	0.82	YDR411C	DFM1	-	Endoplasmic reticulum (ER) localized protein involved in ER-associated protein degradation (ERAD), ER stress and homeostasis; interacts with components of ERAD-L and ERAD-C and Cdc48p; derlin-like family member similar to Der1p	proteolysis involved in cellular protein catabolic process, response to chemical stimulus, signaling	molecular_function	endomembrane system, membrane, endoplasmic reticulum, cytoplasm	ORF|Verified
DGA1	0.95::1.01	0.94	0.95::0.90	1.05	0.95::0.79	1.21	0.95::0.95	0.99	YOR245C	DGA1	-	Diacylglycerol acyltransferase, catalyzes the terminal step of triacylglycerol (TAG) formation, acylates diacylglycerol using acyl-CoA as an acyl donor, localized to lipid particles	lipid metabolic process	transferase activity, transferring acyl groups	membrane, cytoplasm	ORF|Verified
DGK1	0.90::0.99	0.91	0.90::1.02	0.89	0.90::0.89	1.02	0.90::1.08	0.83	YOR311C	DGK1	HSD1	Diacylglycerol kinase, localized to the endoplasmic reticulum (ER); overproduction induces enlargement of ER-like membrane structures and suppresses a temperature-sensitive sly1 mutation; contains a CTP transferase domain	lipid metabolic process	kinase activity	membrane, endomembrane system, endoplasmic reticulum, cytoplasm	ORF|Verified
DGR2	1.04::0.86	1.21	1.04::0.87	1.19	1.04::1.05	0.99	1.04::1.01	1.03	YKL121W	DGR2	-	Protein of unknown function; null mutant is resistant to 2-deoxy-D-glucose and displays abnormally elongated buds	biological_process	molecular_function	cellular_component	ORF|Uncharacterized
DHH1	0.52::0.19	2.79	0.52::0.27	1.96	0.52::0.67	0.78	0.52::0.10	5.23	YDL160C	DHH1	-	Cytoplasmic DExD/H-box helicase, stimulates mRNA decapping, coordinates distinct steps in mRNA function and decay, interacts with both the decapping and deadenylase complexes, may have a role in mRNA export and translation	RNA catabolic process, cell morphogenesis, conjugation, response to chemical stimulus	helicase activity	cytoplasm	ORF|Verified
DIA1	1.14::1.11	1.03	1.14::1.01	1.13	1.14::1.11	1.03	1.14::1.00	1.14	YMR316W	DIA1	-	Protein of unknown function, involved in invasive and pseudohyphal growth; green fluorescent protein (GFP)-fusion protein localizes to the cytoplasm in a punctate pattern	invasive growth in response to glucose limitation, pseudohyphal growth	molecular_function	cytoplasm	ORF|Verified
DIA2	0.84::0.80	1.05	0.84::0.85	0.99	0.84::0.73	1.15	0.84::0.10	8.41	YOR080W	DIA2	YOR29-31	Origin-binding F-box protein; forms an SCF ubiquitin ligase complex with Skp1p and Cdc53p; plays a role in DNA replication; plays a role in transcription; required for correct assembly of RSC complex, correct RSC-mediated transcription regulation, and correct nucleosome positioning; involved in invasive and pseudohyphal growth	invasive growth in response to glucose limitation, DNA replication, proteolysis involved in cellular protein catabolic process, protein modification by small protein conjugation or removal, regulation of DNA metabolic process	ligase activity, DNA binding	nucleus, chromosome	ORF|Verified
DIA3	0.97::0.98	0.98	0.97::0.97	1	0.97::0.99	0.97	0.97::0.72	1.34	YDL024C	DIA3	-	Protein of unknown function, involved in invasive and pseudohyphal growth	invasive growth in response to glucose limitation, pseudohyphal growth	phosphatase activity	cell wall	ORF|Verified
DIA4	0.45::0.60	0.76	0.45::0.80	0.57	0.45::0.30	1.49	n/a	n/a	YHR011W	DIA4	-	Probable mitochondrial seryl-tRNA synthetase, mutant displays increased invasive and pseudohyphal growth	mitochondrial translation, invasive growth in response to glucose limitation, mitochondrion organization, cellular amino acid metabolic process, tRNA aminoacylation for protein translation, pseudohyphal growth	ligase activity	mitochondrion, cytoplasm	ORF|Verified
DIC1	0.96::1.02	0.93	0.96::1.00	0.96	0.96::1.00	0.95	0.96::1.01	0.95	YLR348C	DIC1	-	Mitochondrial dicarboxylate carrier, integral membrane protein, catalyzes a dicarboxylate-phosphate exchange across the inner mitochondrial membrane, transports cytoplasmic dicarboxylates into the mitochondrial matrix	other	transmembrane transporter activity	membrane, mitochondrial envelope, mitochondrion, cytoplasm	ORF|Verified
DID2	0.97::0.95	1.02	0.97::1.02	0.95	0.97::0.67	1.45	0.97::0.10	9.67	YKR035W-A	DID2	VPL30|VPS46|CHM1|FTI1	Class E protein of the vacuolar protein-sorting (Vps) pathway; binds Vps4p and directs it to dissociate ESCRT-III complexes; forms a functional and physical complex with Ist1p; human ortholog may be altered in breast tumors	protein targeting, endosome transport	molecular_function	cytoplasm	ORF|Verified
DID4	0.68::0.72	0.96	0.68::0.62	1.1	0.68::0.10	6.85	n/a	n/a	YKL002W	DID4	VPS14|CHM2|VPS2|VPT14|VPL2|REN1|GRD7	Class E Vps protein of the ESCRT-III complex, required for sorting of integral membrane proteins into lumenal vesicles of multivesicular bodies, and for delivery of newly synthesized vacuolar enzymes to the vacuole, involved in endocytosis	endosome transport, vesicle organization, proteolysis involved in cellular protein catabolic process	molecular_function	membrane, cytoplasm	ORF|Verified
DIE2	0.87::0.88	0.98	0.87::0.93	0.93	0.87::0.81	1.07	0.87::1.00	0.87	YGR227W	DIE2	ALG10	Dolichyl-phosphoglucose-dependent alpha-1,2 glucosyltransferase of the ER, functions in the pathway that synthesizes the dolichol-linked oligosaccharide precursor for N-linked protein glycosylation, has a role in regulation of ITR1 and INO1	carbohydrate metabolic process, protein glycosylation, oligosaccharide metabolic process	transferase activity, transferring glycosyl groups	endomembrane system, membrane, endoplasmic reticulum, cytoplasm	ORF|Verified
DIF1	1.06::1.12	0.94	1.06::0.97	1.09	1.06::0.99	1.07	1.06::0.90	1.18	YLR437C	DIF1	-	Protein that regulates the nuclear localization of ribonucleotide reductase Rnr2p and Rnr4p subunits; phosphorylated by Dun1p in response to DNA damage and degraded; N-terminal half has similarity to S. pombe Spd1 protein	biological_process	molecular_function	cytoplasm	ORF|Uncharacterized
DIG1	0.95::0.86	1.11	0.95::0.90	1.05	0.95::0.67	1.42	0.95::1.06	0.9	YPL049C	DIG1	RST1	MAP kinase-responsive inhibitor of the Ste12p transcription factor, involved in the regulation of mating-specific genes and the invasive growth pathway; related regulators Dig1p and Dig2p bind to Ste12p	invasive growth in response to glucose limitation, pseudohyphal growth, transcription from RNA polymerase II promoter, response to chemical stimulus	DNA binding, transcription factor binding	nucleus	ORF|Verified
DIG2	0.96::0.89	1.08	0.96::0.87	1.11	0.96::0.87	1.11	0.96::0.84	1.14	YDR480W	DIG2	RST2	MAP kinase-responsive inhibitor of the Ste12p transcription factor, involved in the regulation of mating-specific genes and the invasive growth pathway; related regulators Dig1p and Dig2p bind to Ste12p	invasive growth in response to glucose limitation, pseudohyphal growth, transcription from RNA polymerase II promoter, response to chemical stimulus	transcription factor binding	nucleus	ORF|Verified
DIN7	0.86::1.04	0.83	0.86::0.89	0.98	0.86::0.87	1	0.86::0.98	0.88	YDR263C	DIN7	DIN3	Mitochondrial nuclease functioning in DNA repair and replication, modulates the stability of the mitochondrial genome, induced by exposure to mutagens, also induced during meiosis at a time nearly coincident with commitment to recombination	response to DNA damage stimulus, DNA repair	nuclease activity	mitochondrion, cytoplasm	ORF|Verified
DIP5	1.04::0.93	1.12	1.04::0.92	1.13	1.04::0.95	1.09	1.04::0.98	1.06	YPL265W	DIP5	-	Dicarboxylic amino acid permease, mediates high-affinity and high-capacity transport of L-glutamate and L-aspartate; also a transporter for Gln, Asn, Ser, Ala, and Gly	amino acid transport	transmembrane transporter activity	membrane, plasma membrane	ORF|Verified
DIT1	0.93::0.95	0.98	0.93::1.04	0.89	0.93::0.83	1.12	0.93::0.84	1.1	YDR403W	DIT1	-	Sporulation-specific enzyme required for spore wall maturation, involved in the production of a soluble LL-dityrosine-containing precursor of the spore wall; transcripts accumulate at the time of prospore enclosure	sporulation, cell wall organization or biogenesis	other	cellular_component	ORF|Verified
DIT2	0.94::0.88	1.07	0.94::0.94	1	0.94::0.99	0.95	n/a	n/a	YDR402C	DIT2	CYP56	N-formyltyrosine oxidase, sporulation-specific microsomal enzyme involved in the production of N,N-bisformyl dityrosine required for spore wall maturation, homologous to cytochrome P-450s	sporulation, cell wall organization or biogenesis	oxidoreductase activity	cellular_component	ORF|Verified
DLD1	1.03::1.08	0.96	1.03::1.08	0.95	1.03::1.06	0.97	1.03::1.14	0.91	YDL174C	DLD1	-	D-lactate dehydrogenase, oxidizes D-lactate to pyruvate, transcription is heme-dependent, repressed by glucose, and derepressed in ethanol or lactate; located in the mitochondrial inner membrane	carbohydrate metabolic process, generation of precursor metabolites and energy, cellular respiration	oxidoreductase activity	mitochondrion, membrane, mitochondrial envelope, cytoplasm	ORF|Verified
DLD2	n/a	n/a	0.98::0.87	1.12	0.98::0.92	1.06	0.98::1.01	0.97	YDL178W	DLD2	AIP2	D-lactate dehydrogenase, located in the mitochondrial matrix	other	cytoskeletal protein binding, oxidoreductase activity	mitochondrion, cytoplasm	ORF|Verified
DLD3	0.94::1.03	0.91	0.94::1.02	0.92	0.94::1.05	0.9	0.94::1.05	0.9	YEL071W	DLD3	-	D-lactate dehydrogenase, part of the retrograde regulon which consists of genes whose expression is stimulated by damage to mitochondria and reduced in cells grown with glutamate as the sole nitrogen source, located in the cytoplasm	other	oxidoreductase activity	cytoplasm	ORF|Verified
DLS1	1.12::1.02	1.1	1.12::1.08	1.03	1.12::1.16	0.96	1.12::1.32	0.85	YJL065C	DLS1	-	Subunit of ISW2/yCHRAC chromatin accessibility complex along with Itc1p, Isw2p, and Dpb4p; involved in inheritance of telomeric silencing	other	molecular_function	nucleus	ORF|Verified
DLT1	0.95::0.77	1.23	0.95::0.92	1.03	0.95::1.03	0.92	0.95::0.84	1.14	YMR126C	DLT1	-	Protein of unknown function, mutant sensitive to 6-azauracil (6AU) and mycophenolic acid (MPA)	biological_process	molecular_function	cellular_component	ORF|Uncharacterized
DMA1	0.87::0.94	0.93	0.87::0.89	0.98	0.87::0.88	0.99	0.87::1.11	0.78	YHR115C	DMA1	CHF1	Protein involved in ubiquitin ligation; plays a role in regulating spindle position and orientation; functionally redundant with Dma2p; orthologous to human RNF8 protein, also has sequence similarity to human Chfr.	mitotic cell cycle, organelle fission, cytoskeleton organization, regulation of organelle organization, protein complex biogenesis, protein modification by small protein conjugation or removal, regulation of cell cycle	ligase activity	cytoplasm	ORF|Verified
DMA2	0.99::1.01	0.98	0.99::1.17	0.85	0.99::1.09	0.91	0.99::1.15	0.86	YNL116W	DMA2	CHF2	Protein involved in ubiquitination; plays a role in regulating spindle position and orientation; functionally redundant with Dma1p; orthologous to human RNF8 protein, also has sequence similarity to human Chfr	mitotic cell cycle, organelle fission, cytoskeleton organization, regulation of organelle organization, protein complex biogenesis, protein modification by small protein conjugation or removal, regulation of cell cycle	ligase activity	cytoplasm	ORF|Verified
DMC1	1.19::1.00	1.19	1.19::1.08	1.1	1.19::0.98	1.22	1.19::1.01	1.18	YER179W	DMC1	ISC2	Meiosis-specific protein required for repair of double-strand breaks and pairing between homologous chromosomes; homolog of Rad51p and the bacterial RecA protein	meiotic cell cycle, DNA recombination	DNA binding	nucleus, chromosome	ORF|Verified
DNF1	1.02::1.04	0.98	1.02::0.95	1.08	1.02::1.05	0.98	1.02::0.97	1.05	YER166W	DNF1	-	Aminophospholipid translocase (flippase) that localizes primarily to the plasma membrane; contributes to endocytosis, protein transport and cell polarity; type 4 P-type ATPase	lipid transport, membrane invagination, endocytosis	transmembrane transporter activity, ATPase activity	mitochondrion, membrane, cytoplasm, plasma membrane	ORF|Verified
DNF2	0.94::1.05	0.9	0.94::1.01	0.93	0.94::1.02	0.92	0.94::1.04	0.9	YDR093W	DNF2	-	Aminophospholipid translocase (flippase) that localizes primarily to the plasma membrane; contributes to endocytosis, protein transport and cell polarity; type 4 P-type ATPase	lipid transport, membrane invagination, endocytosis	ATPase activity	membrane, membrane fraction, plasma membrane	ORF|Verified
DNF3	1.04::1.03	1.01	1.04::1.00	1.05	1.04::1.08	0.97	1.04::1.06	0.98	YMR162C	DNF3	-	Aminophospholipid translocase (flippase) that maintains membrane lipid asymmetry in post-Golgi secretory vesicles; localizes to the trans-Golgi network; likely involved in protein transport; type 4 P-type ATPase	lipid transport	ATPase activity	membrane, cytoplasmic membrane-bounded vesicle, cytoplasm, Golgi apparatus	ORF|Verified
DNL4	1.11::1.12	0.99	1.11::1.07	1.04	1.11::1.05	1.05	1.11::0.95	1.17	YOR005C	DNL4	LIG4	DNA ligase required for nonhomologous end-joining (NHEJ), forms stable heterodimer with required cofactor Lif1p, interacts with Nej1p; involved in meiosis, not essential for vegetative growth	response to DNA damage stimulus, DNA repair	ligase activity	nucleus, chromosome	ORF|Verified
DNM1	0.87::0.93	0.94	0.87::0.89	0.98	0.87::0.91	0.96	0.87::0.78	1.13	YLL001W	DNM1	-	Dynamin-related GTPase required for mitochondrial fission and morphology; assembles on the cytoplasmic face of mitochondrial tubules at sites at which division will occur; also participates in endocytosis and regulating peroxisome abundance	organelle fission, mitochondrion organization, peroxisome organization, protein complex biogenesis, organelle inheritance	GTPase activity	peroxisome, mitochondrion, membrane, mitochondrial envelope, cytoplasm	ORF|Verified
DOA1	0.90::0.83	1.08	0.90::0.80	1.12	0.90::0.90	1	0.90::0.51	1.74	YKL213C	DOA1	ZZZ4|UFD3	WD repeat protein required for ubiquitin-mediated protein degradation, forms complex with Cdc48p, plays a role in controlling cellular ubiquitin concentration; also promotes efficient NHEJ in postdiauxic/stationary phase	response to DNA damage stimulus, DNA repair, proteolysis involved in cellular protein catabolic process	small conjugating protein binding	nucleus, cytoplasm	ORF|Verified
DOA4	0.99::0.89	1.12	0.99::1.08	0.92	0.99::0.42	2.37	0.99::0.54	1.85	YDR069C	DOA4	UBP4|SSV7|NPI2|MUT4|DOS1	Ubiquitin isopeptidase, required for recycling ubiquitin from proteasome-bound ubiquitinated intermediates, acts at the late endosome/prevacuolar compartment to recover ubiquitin from ubiquitinated membrane proteins en route to the vacuole	DNA replication, proteolysis involved in cellular protein catabolic process, membrane invagination, protein modification by small protein conjugation or removal, regulation of DNA metabolic process, endocytosis	peptidase activity	membrane fraction, mitochondrion, cytoplasm	ORF|Verified
DOC1	0.59::0.65	0.9	0.59::0.69	0.86	0.59::0.51	1.14	0.59::0.10	5.88	YGL240W	DOC1	APC10	Processivity factor required for the ubiquitination activity of the anaphase promoting complex (APC), mediates the activity of the APC by contributing to substrate recognition; involved in cyclin proteolysis; contains a conserved DOC1 homology domain	mitotic cell cycle, organelle fission, chromatin organization, regulation of organelle organization, proteolysis involved in cellular protein catabolic process, regulation of protein modification process, protein modification by small protein conjugation or removal, regulation of cell cycle	ligase activity, enzyme regulator activity	nucleus, mitochondrion, cytoplasm	ORF|Verified
DOG1	0.91::1.03	0.88	0.91::1.03	0.89	0.91::1.08	0.84	0.91::0.79	1.16	YHR044C	DOG1	2-deoxyglucose-6-phosphate phosphatase	2-deoxyglucose-6-phosphate phosphatase, similar to Dog2p, member of a family of low molecular weight phosphatases; confers 2-deoxyglucose resistance when overexpressed, in vivo substrate has not yet been identified	carbohydrate metabolic process	phosphatase activity	cellular_component	ORF|Verified
DOG2	0.94::1.01	0.93	0.94::0.96	0.97	0.94::0.94	0.99	0.94::0.94	1	YHR043C	DOG2	2-deoxyglucose-6-phosphate phosphatase	2-deoxyglucose-6-phosphate phosphatase, member of a family of low molecular weight phosphatases, similar to Dog1p, induced by oxidative and osmotic stress, confers 2-deoxyglucose resistance when overexpressed	carbohydrate metabolic process, proteolysis involved in cellular protein catabolic process	phosphatase activity	nucleus, cytoplasm	ORF|Verified
DOM34	0.80::0.83	0.95	0.80::0.75	1.06	0.80::1.01	0.79	0.80::1.22	0.65	YNL001W	DOM34	-	Protein that, with binding partner Hbs1p, facilitates ribosomal subunit dissociation when translation is stalled; required for RNA cleavage in no-go decay, but reports conflict on endonuclease activity; Pelota ortholog	RNA catabolic process	RNA binding, translation factor activity, nucleic acid binding	cytoplasm	ORF|Verified
DON1	0.93::1.02	0.91	0.93::0.97	0.96	0.93::0.98	0.95	0.93::0.73	1.27	YDR273W	DON1	-	Meiosis-specific component of the spindle pole body, part of the leading edge protein (LEP) coat, forms a ring-like structure at the leading edge of the prospore membrane during meiosis II	meiotic cell cycle, sporulation, cell wall organization or biogenesis	molecular_function	membrane	ORF|Verified
DOS2	1.05::0.96	1.08	1.05::1.03	1.02	1.05::0.90	1.16	1.05::1.13	0.92	YDR068W	DOS2	-	Protein of unknown function, green fluorescent protein (GFP)-fusion protein localizes to the cytoplasm	biological_process	molecular_function	cytoplasm	ORF|Verified
DOT1	1.19::1.05	1.14	1.19::0.97	1.22	1.19::1.15	1.03	1.19::1.21	0.98	YDR440W	DOT1	KMT4|PCH1	Nucleosomal histone H3-Lys79 methylase; methylation is required for telomeric silencing, meiotic checkpoint control, and DNA damage response	meiotic cell cycle, DNA repair, protein alkylation, chromatin organization, histone modification, response to DNA damage stimulus, DNA recombination, regulation of cell cycle	histone binding, methyltransferase activity	nucleus	ORF|Verified
DOT5	0.88::0.98	0.9	0.88::1.00	0.88	0.88::0.96	0.92	0.88::0.95	0.93	YIL010W	DOT5	-	Nuclear thiol peroxidase which functions as an alkyl-hydroperoxide reductase during post-diauxic growth	response to oxidative stress, response to chemical stimulus	oxidoreductase activity	nucleus	ORF|Verified
DOT6	1.01::1.04	0.97	1.01::1.07	0.94	1.01::1.08	0.94	1.01::1.00	1	YER088C	DOT6	PBF2	Protein involved in rRNA and ribosome biogenesis; binds polymerase A and C motif; subunit of the RPD3L histone deacetylase complex; similar to Tod6p; has chromatin specific SANT domain; involved in telomeric gene silencing and filamentation	cell morphogenesis, transcription from RNA polymerase II promoter	DNA binding	nucleus, chromosome, cytoplasm	ORF|Verified
DPB3	1.18::0.95	1.24	1.18::0.96	1.23	1.18::1.02	1.15	1.18::1.01	1.16	YBR278W	DPB3	-	Third-largest subunit of DNA polymerase II (DNA polymerase epsilon), required to maintain fidelity of chromosomal replication and also for inheritance of telomeric silencing; mRNA abundance peaks at the G1/S boundary of the cell cycle	response to DNA damage stimulus, DNA repair, DNA replication	DNA binding, nucleotidyltransferase activity	nucleus, chromosome	ORF|Verified
DPB4	0.86::0.87	0.99	0.86::0.88	0.98	0.86::0.99	0.87	0.86::1.06	0.82	YDR121W	DPB4	-	Shared subunit of DNA polymerase (II) epsilon and of ISW2/yCHRAC chromatin accessibility complex; involved in both chromosomal DNA replication and in inheritance of telomeric silencing	DNA replication	DNA binding, nucleotidyltransferase activity	nucleus, chromosome	ORF|Verified
DPH1	0.91::0.88	1.03	0.91::1.00	0.91	0.91::0.85	1.07	0.91::0.87	1.05	YIL103W	DPH1	KIF48	Protein required, along with Dph2p, Kti11p, Jjj3p, and Dph5p, for synthesis of diphthamide, which is a modified histidine residue of translation elongation factor 2 (Eft1p or Eft2p); may act in a complex with Dph2p and Kti11p	peptidyl-amino acid modification	molecular_function	cytoplasm	ORF|Verified
DPH2	1.00::0.91	1.1	1.00::0.83	1.21	1.00::0.80	1.25	1.00::0.62	1.63	YKL191W	DPH2	-	Protein required, along with Dph1p, Kti11p, Jjj3p, and Dph5p, for synthesis of diphthamide, which is a modified histidine residue of translation elongation factor 2 (Eft1p or Eft2p); may act in a complex with Dph1p and Kti11p	peptidyl-amino acid modification	molecular_function	cytoplasm	ORF|Verified
DPH5	0.96::0.93	1.03	0.96::0.90	1.06	0.96::0.78	1.24	0.96::0.77	1.25	YLR172C	DPH5	-	Methyltransferase required for synthesis of diphthamide, which is a modified histidine residue of translation elongation factor 2 (Eft1p or Eft2p); not essential for viability; GFP-Dph5p fusion protein localizes to the cytoplasm	peptidyl-amino acid modification	methyltransferase activity	cytoplasm	ORF|Verified
DPP1	1.00::0.96	1.05	1.00::0.92	1.1	1.00::0.97	1.03	1.00::0.78	1.29	YDR284C	DPP1	ZRG1	Diacylglycerol pyrophosphate (DGPP) phosphatase, zinc-regulated vacuolar membrane-associated lipid phosphatase, dephosphorylates DGPP to phosphatidate (PA) and Pi, then PA to diacylglycerol; involved in lipid signaling and cell metabolism	lipid metabolic process, signaling	phosphatase activity	membrane, vacuole, cytoplasm	ORF|Verified
DSD1	0.89::0.94	0.94	0.89::0.94	0.94	0.89::1.08	0.82	0.89::0.99	0.9	YGL196W	DSD1	-	D-serine dehydratase (aka D-serine ammonia-lyase); converts D-serine to pyruvate and ammonia by a reaction dependent on pyridoxal 5'-phosphate and zinc; may play a role in D-serine detoxification; L-serine is not a substrate	cellular amino acid metabolic process	lyase activity	cellular_component	ORF|Verified
DSE1	1.05::0.94	1.12	1.05::1.12	0.94	1.05::1.12	0.94	1.05::1.05	1	YER124C	DSE1	-	Daughter cell-specific protein, may regulate cross-talk between the mating and filamentation pathways; deletion affects cell separation after division and sensitivity to alpha-factor and drugs affecting the cell wall	invasive growth in response to glucose limitation, cytokinesis, response to chemical stimulus, conjugation, signaling	molecular_function	cellular bud, site of polarized growth	ORF|Verified
DSE2	0.98::0.96	1.02	0.98::1.04	0.94	0.98::1.21	0.81	0.98::1.01	0.97	YHR143W	DSE2	-	Daughter cell-specific secreted protein with similarity to glucanases, degrades cell wall from the daughter side causing daughter to separate from mother; expression is repressed by cAMP	pseudohyphal growth, cytokinesis	hydrolase activity, acting on glycosyl bonds	cell wall, extracellular region	ORF|Verified
DSE3	1.04::0.96	1.08	1.04::0.92	1.13	1.04::1.10	0.95	1.04::0.97	1.08	YOR264W	DSE3	-	Daughter cell-specific protein, may help establish daughter fate	biological_process	molecular_function	cellular bud, site of polarized growth	ORF|Verified
DSE4	0.96::0.94	1.02	0.96::1.06	0.9	0.96::0.93	1.03	0.96::1.03	0.93	YNR067C	DSE4	ENG1	Daughter cell-specific secreted protein with similarity to glucanases, degrades cell wall from the daughter side causing daughter to separate from mother	cytokinesis	hydrolase activity, acting on glycosyl bonds	cell wall, extracellular region	ORF|Verified
DSF2	1.08::1.12	0.97	1.08::1.04	1.04	1.08::1.14	0.95	1.08::0.92	1.17	YBR007C	DSF2	-	Deletion suppressor of mpt5 mutation	biological_process	molecular_function	cellular_component	ORF|Uncharacterized
DSK2	1.14::0.96	1.18	1.14::1.06	1.07	1.14::0.99	1.16	1.14::0.93	1.23	YMR276W	DSK2	-	Nuclear-enriched ubiquitin-like polyubiquitin-binding protein, required for spindle pole body (SPB) duplication and for transit through the G2/M phase of the cell cycle, involved in proteolysis, interacts with the proteasome	cytoskeleton organization, proteolysis involved in cellular protein catabolic process	protein binding, bridging	nucleus	ORF|Verified
DSS1	0.75::0.78	0.96	0.75::0.86	0.87	0.75::0.59	1.26	0.75::0.41	1.81	YMR287C	DSS1	MSU1	3'-5' exoribonuclease, component of the mitochondrial degradosome along with the ATP-dependent RNA helicase Suv3p; the degradosome associates with the ribosome and mediates turnover of aberrant or unprocessed RNAs	RNA catabolic process	nuclease activity	mitochondrion, cytoplasm	ORF|Verified
DSS4	1.06::0.97	1.09	1.06::1.13	0.94	1.06::1.00	1.06	1.06::0.76	1.4	YPR017C	DSS4	-	Guanine nucleotide dissociation stimulator for Sec4p, functions in the post-Golgi secretory pathway; binds zinc, found both on membranes and in the cytosol	Golgi vesicle transport	ion binding, enzyme regulator activity	membrane fraction	ORF|Verified
DST1	0.87::0.88	0.99	0.87::0.87	1	0.87::0.79	1.09	0.87::0.73	1.19	YGL043W	DST1	SII|S-II|TFIIS|P37|PPR2	General transcription elongation factor TFIIS, enables RNA polymerase II to read through blocks to elongation by stimulating cleavage of nascent transcripts stalled at transcription arrest sites	transcription from RNA polymerase I promoter, transcription from RNA polymerase III promoter, protein complex biogenesis, transcription initiation, DNA-dependent, transcription termination, DNA-dependent, mRNA processing, transcription elongation, DNA-dependent, transcription from RNA polymerase II promoter	protein binding transcription factor activity, enzyme binding, DNA binding	nucleus	ORF|Verified
DTD1	0.95::0.87	1.09	0.95::1.11	0.85	0.95::0.96	0.99	0.95::1.03	0.92	YDL219W	DTD1	D-tyrosyl-tRNA(Tyr) deacylase	D-Tyr-tRNA(Tyr) deacylase, functions in protein translation, may affect nonsense suppression via alteration of the protein synthesis machinery; ubiquitous among eukaryotes	cytoplasmic translation, cellular amino acid metabolic process	other	cytoplasm	ORF|Verified
DTR1	n/a	n/a	0.92::1.06	0.87	0.92::1.12	0.82	0.92::1.15	0.8	YBR180W	DTR1	-	Putative dityrosine transporter, required for spore wall synthesis; expressed during sporulation; member of the major facilitator superfamily (DHA1 family) of multidrug resistance transporters	sporulation, transmembrane transport, cell wall organization or biogenesis	transmembrane transporter activity	membrane	ORF|Verified
DUG1	1.07::1.02	1.06	1.07::1.01	1.07	1.07::1.01	1.06	1.07::0.95	1.13	YFR044C	DUG1	-	Cys-Gly metallo-di-peptidase; forms a complex with Dug2p and Dug3p to degrade glutathione (GSH) and other peptides containing a gamma-glu-X bond in an alternative pathway to GSH degradation by gamma-glutamyl transpeptidase (Ecm38p)	cellular amino acid metabolic process	peptidase activity	ribosome, mitochondrion, cytoplasm	ORF|Verified
DUG2	1.07::0.93	1.15	1.07::0.95	1.12	1.07::1.03	1.04	1.07::1.03	1.04	YBR281C	DUG2	-	Probable di- and tri-peptidase; forms a complex with Dug1p and Dug3p to degrade glutathione (GSH) and other peptides containing a gamma-glu-X bond in an alternative pathway to GSH degradation by gamma-glutamyl transpeptidase (Ecm38p)	cellular amino acid metabolic process	peptidase activity	nucleus, cytoplasm	ORF|Verified
DUG3	0.95::0.99	0.96	0.95::0.93	1.02	0.95::1.02	0.93	0.95::0.87	1.09	YNL191W	DUG3	-	Probable glutamine amidotransferase, forms a complex with Dug1p and Dug2p to degrade glutathione (GSH) and other peptides containing a gamma-glu-X bond in an alternative pathway to GSH degradation by gamma-glutamyl transpeptidase (Ecm38p)	cellular amino acid metabolic process	peptidase activity, ligase activity	cytoplasm	ORF|Verified
DUN1	0.96::1.02	0.94	0.96::0.71	1.36	0.96::0.91	1.06	0.96::0.85	1.14	YDL101C	DUN1	-	Cell-cycle checkpoint serine-threonine kinase required for DNA damage-induced transcription of certain target genes, phosphorylation of Rad55p and Sml1p, and transient G2/M arrest after DNA damage; also regulates postreplicative DNA repair	response to DNA damage stimulus, protein phosphorylation, DNA replication, regulation of DNA metabolic process, regulation of cell cycle	kinase activity	nucleus	ORF|Verified
DUR1,2	0.96::0.97	0.98	0.96::1.14	0.84	0.96::0.73	1.31	0.96::0.10	9.57	YBR208C	DUR1,2	DUR80	Urea amidolyase, contains both urea carboxylase and allophanate hydrolase activities, degrades urea to CO2 and NH3; expression sensitive to nitrogen catabolite repression and induced by allophanate, an intermediate in allantoin degradation	other	hydrolase activity, acting on carbon-nitrogen (but not peptide) bonds, ligase activity	cytoplasm	ORF|Verified
DUR3	1.05::1.06	0.99	1.05::1.02	1.03	1.05::0.95	1.1	1.05::1.10	0.95	YHL016C	DUR3	-	Plasma membrane transporter for both urea and polyamines, expression is highly sensitive to nitrogen catabolite repression and induced by allophanate, the last intermediate of the allantoin degradative pathway	other	transmembrane transporter activity	membrane, plasma membrane	ORF|Verified
DUS1	1.08::0.95	1.14	1.08::0.93	1.17	1.08::1.06	1.03	1.08::0.99	1.09	YML080W	DUS1	-	Dihydrouridine synthase, member of a widespread family of conserved proteins including Smm1p, Dus3p, and Dus4p; modifies pre-tRNA(Phe) at U17	tRNA processing, RNA modification	oxidoreductase activity	nucleus	ORF|Verified
DUS3	0.93::0.89	1.06	0.93::0.87	1.07	0.93::0.87	1.08	0.93::1.19	0.79	YLR401C	DUS3	-	Dihydrouridine synthase, member of a widespread family of conserved proteins including Smm1p, Dus1p, and Dus4p; contains a consensus oleate response element (ORE) in its promoter region	tRNA processing, RNA modification	oxidoreductase activity	nucleus, cytoplasm	ORF|Verified
DUS4	0.93::0.93	1	0.93::0.94	0.99	0.93::0.78	1.19	0.93::0.87	1.06	YLR405W	DUS4	-	Dihydrouridine synthase, member of a widespread family of conserved proteins including Smm1p, Dus1p, and Dus3p	tRNA processing, RNA modification	oxidoreductase activity	cellular_component	ORF|Verified
DYN1	0.79::0.82	0.97	0.79::0.86	0.93	0.79::1.00	0.79	0.79::1.07	0.74	YKR054C	DYN1	PAC6|DHC1	Cytoplasmic heavy chain dynein, microtubule motor protein, required for anaphase spindle elongation; involved in spindle assembly, chromosome movement, and spindle orientation during cell division, targeted to microtubule tips by Pac1p	mitotic cell cycle, organelle fission, cytoskeleton organization, chromosome segregation	other	cell cortex, cytoskeleton, microtubule organizing center, cytoplasm	ORF|Verified
DYN2	0.83::0.90	0.92	0.83::0.91	0.91	0.83::0.89	0.93	0.83::0.86	0.96	YDR424C	DYN2	SLC1	Cytoplasmic light chain dynein, microtubule motor protein; proposed to be involved in the assembly of the nuclear pore complex	protein complex biogenesis, nucleus organization	molecular_function	peroxisome, nucleus, cytoskeleton, endomembrane system, membrane, cytoplasm	ORF|Verified
DYN3	0.79::0.75	1.05	0.79::0.67	1.18	0.79::1.02	0.78	0.79::1.14	0.69	YMR299C	DYN3	-	Dynein light intermediate chain (LIC); localizes with dynein, null mutant is defective in nuclear migration	other	other	cytoskeleton, cytoplasm	ORF|Verified
EAF1	0.60::0.48	1.25	0.60::0.61	0.98	0.60::0.10	5.97	0.60::0.10	5.97	YDR359C	EAF1	VID21	Component of the NuA4 histone acetyltransferase complex; acts as a platform for assembly of NuA4 subunits into the native complex; required for initiation of pre-meiotic DNA replication, likely due to its requirement for expression of IME1	response to DNA damage stimulus, DNA repair, chromatin organization, protein complex biogenesis	molecular_function	nucleus	ORF|Verified
EAF3	0.90::0.98	0.92	0.90::0.92	0.98	0.90::0.85	1.06	0.90::0.69	1.3	YPR023C	EAF3	-	Esa1p-associated factor, nonessential component of the NuA4 acetyltransferase complex, homologous to Drosophila dosage compensation protein MSL3; plays a role in regulating Ty1 transposition	peptidyl-amino acid modification, DNA repair, protein acylation, chromatin organization, DNA replication, histone modification, response to DNA damage stimulus, transcription elongation, DNA-dependent, regulation of DNA metabolic process, transcription from RNA polymerase II promoter	transferase activity, transferring acyl groups	nucleus, chromosome	ORF|Verified
EAF5	1.04::1.09	0.96	1.04::0.68	1.54	1.04::0.87	1.2	1.04::0.37	2.81	YEL018W	EAF5	-	Esa1p-associated factor, non-essential subunit of the NuA4 acetyltransferase complex	response to DNA damage stimulus, DNA repair	molecular_function	nucleus	ORF|Verified
EAF6	0.87::0.98	0.89	0.87::1.00	0.87	0.87::0.79	1.11	0.87::0.50	1.73	YJR082C	EAF6	-	Subunit of the NuA4 acetyltransferase complex that acetylates histone H4 and NuA3 acetyltransferase complex that acetylates histone H3	peptidyl-amino acid modification, DNA repair, protein acylation, chromatin organization, histone modification, response to DNA damage stimulus	transferase activity, transferring acyl groups	nucleus	ORF|Verified
EAF7	0.77::0.84	0.92	0.77::0.79	0.98	0.77::0.53	1.46	0.77::0.18	4.25	YNL136W	EAF7	-	Subunit of the NuA4 histone acetyltransferase complex, which acetylates the N-terminal tails of histones H4 and H2A	peptidyl-amino acid modification, DNA repair, protein acylation, chromatin organization, histone modification, response to DNA damage stimulus, transcription from RNA polymerase II promoter	molecular_function	nucleus	ORF|Verified
EAP1	0.59::0.61	0.97	0.59::0.27	2.21	0.59::0.63	0.93	0.59::0.40	1.48	YKL204W	EAP1	-	eIF4E-associated protein, competes with eIF4G for binding to eIF4E; inhibits cap-dependent translation; functions independently of eIF4E to maintain genetic stability; plays a role in cell growth, implicated in the TOR signaling cascade	regulation of translation	other	cytoplasm	ORF|Verified
EAR1	0.97::0.96	1.01	0.97::1.10	0.87	0.97::0.96	1.01	0.97::0.73	1.33	YMR171C	EAR1	-	Specificity factor required for Rsp5p-dependent ubiquitination and sorting of specific cargo proteins at the multivesicular body; mRNA is targeted to the bud via the mRNA transport system involving She2p	protein targeting, endosome transport, proteolysis involved in cellular protein catabolic process	molecular_function	cytoplasm	ORF|Uncharacterized
EBS1	1.04::1.02	1.03	1.04::0.97	1.08	1.04::0.98	1.06	1.04::0.95	1.1	YDR206W	EBS1	-	Protein involved in inhibition of translation and nonsense-mediated decay; interacts with cap binding protein Cdc33p and with Nam7p; localizes to P-bodies upon glucose starvation; mRNA abundance regulated by mRNA decay factors	RNA catabolic process, regulation of translation	molecular_function	cytoplasm	ORF|Verified
ECI1	1.02::1.02	1	1.02::0.99	1.04	1.02::0.93	1.1	1.02::0.97	1.05	YLR284C	ECI1	-	Peroxisomal delta3,delta2-enoyl-CoA isomerase, hexameric protein that converts 3-hexenoyl-CoA to trans-2-hexenoyl-CoA, essential for the beta-oxidation of unsaturated fatty acids, oleate-induced	lipid metabolic process	isomerase activity	peroxisome, cytoplasm	ORF|Verified
ECL1	0.91::1.10	0.83	0.91::1.08	0.85	0.91::1.10	0.83	0.91::1.07	0.85	YGR146C	ECL1	-	Protein of unknown function, affects chronological lifespan; induced by iron homeostasis transcription factor Aft2p; multicopy suppressor of temperature sensitive hsf1 mutant; induced by treatment with 8-methoxypsoralen and UVA irradiation	biological_process	molecular_function	cellular_component	ORF|Uncharacterized
ECM1	1.07::1.03	1.04	1.07::0.82	1.31	1.07::0.89	1.21	1.07::0.96	1.12	YAL059W	ECM1	-	Pre-ribosomal factor involved in 60S ribosomal protein subunit export; associates with the pre-60S particle; shuttles between the nucleus and cytoplasm	cell wall organization or biogenesis, ribosomal subunit export from nucleus, nuclear transport	molecular_function	nucleus, nucleolus	ORF|Verified
ECM10	1.02::0.93	1.1	1.02::0.95	1.07	1.02::1.05	0.98	1.02::1.08	0.95	YEL030W	ECM10	SSC3	Heat shock protein of the Hsp70 family, localized in mitochondrial nucleoids, plays a role in protein translocation, interacts with Mge1p in an ATP-dependent manner; overexpression induces extensive mitochondrial DNA aggregations	protein targeting, protein folding, mitochondrion organization	molecular_function	mitochondrion, cytoplasm	ORF|Verified
ECM11	1.06::1.12	0.94	1.06::1.04	1.02	1.06::1.00	1.05	1.06::1.13	0.94	YDR446W	ECM11	-	Non-essential protein apparently involved in meiosis, GFP fusion protein is present in discrete clusters in the nucleus throughout mitosis; may be involved in maintaining chromatin structure	meiotic cell cycle, DNA recombination, cell wall organization or biogenesis	molecular_function	nucleus	ORF|Verified
ECM12	1.07::1.00	1.07	1.07::0.99	1.09	1.07::0.79	1.35	1.07::0.87	1.23	YHR021W-A	ECM12	-	Putative protein of unknown function; may contribute to cell wall biosynthesis, mutants display zymolyase hypersensitivity	cell wall organization or biogenesis	molecular_function	cellular_component	ORF|Uncharacterized
ECM13	1.11::1.05	1.06	1.11::1.12	0.99	1.11::1.12	0.99	1.11::1.04	1.07	YBL043W	ECM13	-	Non-essential protein of unknown function; induced by treatment with 8-methoxypsoralen and UVA irradiation	cell wall organization or biogenesis	molecular_function	cellular_component	ORF|Verified
ECM14	0.78::1.03	0.76	0.78::1.01	0.77	0.78::1.01	0.77	0.78::0.92	0.85	YHR132C	ECM14	-	Putative metalloprotease with similarity to the zinc carboxypeptidase family, required for normal cell wall assembly	cell wall organization or biogenesis	peptidase activity	vacuole, cytoplasm	ORF|Verified
ECM15	0.91::1.03	0.88	0.91::0.89	1.01	0.91::1.06	0.86	0.91::0.94	0.96	YBL001C	ECM15	-	Non-essential protein of unknown function, likely exists as tetramer, may be regulated by the binding of small-molecule ligands (possibly sulfate ions), may have a role in yeast cell-wall biogenesis	cell wall organization or biogenesis	molecular_function	nucleus, cytoplasm	ORF|Verified
ECM18	0.92::0.89	1.04	0.92::0.93	0.99	0.92::0.89	1.03	0.92::0.93	0.99	YDR125C	ECM18	-	Protein of unknown function, similar to Rlp24p	cell wall organization or biogenesis	molecular_function	mitochondrion, cytoplasm	ORF|Verified
ECM19	0.94::1.06	0.89	0.94::0.99	0.95	0.94::0.92	1.02	0.94::1.02	0.92	YLR390W	ECM19	-	Putative protein of unknown function; the authentic, non-tagged protein is detected in highly purified mitochondria in high-throughput studies	cell wall organization or biogenesis	molecular_function	mitochondrion, cytoplasm	ORF|Verified
ECM2	0.89::0.88	1.01	n/a	n/a	0.89::1.02	0.88	0.89::0.97	0.92	YBR065C	ECM2	SLT11	Pre-mRNA splicing factor, facilitates the cooperative formation of U2/U6 helix II in association with stem II in the spliceosome, function may be regulated by Slu7p	RNA splicing, mRNA processing, cell wall organization or biogenesis	molecular_function	nucleus	ORF|Verified
ECM21	1.20::1.12	1.06	1.20::1.17	1.03	1.20::1.12	1.07	1.20::1.11	1.08	YBL101C	ECM21	ART2	Protein involved in regulating the endocytosis of plasma membrane proteins; identified as a substrate for ubiquitination by Rsp5p and deubiquitination by Ubp2p; promoter contains several Gcn4p binding elements	membrane invagination, cell wall organization or biogenesis, endocytosis	enzyme binding	cytoplasm	ORF|Verified
ECM22	0.90::0.95	0.95	0.90::0.97	0.93	0.90::1.04	0.87	0.90::0.90	1	YLR228C	ECM22	-	Sterol regulatory element binding protein, regulates transcription of sterol biosynthetic genes; contains Zn[2]-Cys[6] binuclear cluster; homologous to Upc2p; relocates from intracellular membranes to perinuclear foci on sterol depletion	lipid transport, lipid metabolic process, transmembrane transport, regulation of transport, transcription from RNA polymerase II promoter	nucleic acid binding transcription factor activity, DNA binding	nucleus, membrane, cytoplasm	ORF|Verified
ECM23	1.13::0.89	1.27	1.13::1.12	1.02	1.13::1.16	0.98	1.13::0.72	1.57	YPL021W	ECM23	SRD2	Non-essential protein of unconfirmed function; affects pre-rRNA processing, may act as a negative regulator of the transcription of genes involved in pseudohyphal growth; homologous to Srd1p	pseudohyphal growth	DNA binding	cellular_component	ORF|Verified
ECM25	2.06::1.40	1.47	2.06::1.78	1.16	2.06::1.35	1.53	2.06::1.08	1.91	YJL201W	ECM25	-	Non-essential protein of unknown function; promoter contains a consensus binding sequence for factor Abf1p	cell wall organization or biogenesis	molecular_function	cytoplasm	ORF|Verified
ECM27	1.15::1.07	1.07	1.15::1.10	1.05	1.15::1.14	1	1.15::1.04	1.1	YJR106W	ECM27	-	Putative protein of unknown function; may play a role in cell wall biosynthesis, mutants are hypersensitive to Papulacandin B; null mutants have increased plasmid loss; displays a two-hybrid interaction with Pdr5p	cell wall organization or biogenesis	molecular_function	membrane	ORF|Verified
ECM29	1.98::1.67	1.19	1.98::1.69	1.17	1.98::0.96	2.05	1.98::0.86	2.29	YHL030W	ECM29	-	Scaffold protein that assists in association of the proteasome core particle with the regulatory particle; degraded by the mature proteasome after assembly; contains HEAT-like repeats	protein complex biogenesis	structural molecule activity	nucleus, cytoplasm	ORF|Verified
ECM3	1.00::0.99	1.01	1.00::1.04	0.96	1.00::0.84	1.19	1.00::1.06	0.94	YOR092W	ECM3	YOR3165W	Non-essential protein of unknown function; involved in signal transduction and the genotoxic response; induced rapidly in response to treatment with 8-methoxypsoralen and UVA irradiation	cell wall organization or biogenesis	ATPase activity	membrane, endoplasmic reticulum, cytoplasm	ORF|Verified
ECM30	0.69::0.83	0.82	0.69::0.74	0.93	0.69::0.68	1.02	0.69::0.50	1.37	YLR436C	ECM30	-	Putative protein of unknown function; may play a role in cell wall biosynthesis, mutants have abormal relative levels of mannose and glucose and have Gap1p sorting and transport defects; (GFP)-fusion protein localizes to the cytoplasm	cell wall organization or biogenesis	molecular_function	cytoplasm	ORF|Verified
ECM31	0.88::0.92	0.96	0.88::0.85	1.03	0.88::1.00	0.88	0.88::1.06	0.84	YBR176W	ECM31	-	Ketopantoate hydroxymethyltransferase, required for pantothenic acid biosynthesis, converts 2-oxoisovalerate into 2-dehydropantoate	cofactor metabolic process, vitamin metabolic process, cellular amino acid metabolic process	other	mitochondrion, cytoplasm	ORF|Verified
ECM32	1.17::0.89	1.31	1.17::1.02	1.14	1.17::0.95	1.22	1.17::1.06	1.1	YER176W	ECM32	MTT1|HEL1	DNA dependent ATPase/DNA helicase belonging to the Dna2p- and Nam7p-like family of helicases that is involved in modulating translation termination; interacts with the translation termination factors, localized to polysomes	regulation of translation	helicase activity	other	ORF|Verified
ECM33	1.17::1.11	1.06	1.17::1.28	0.91	1.17::1.12	1.04	1.17::1.04	1.12	YBR078W	ECM33	-	GPI-anchored protein of unknown function, has a possible role in apical bud growth; GPI-anchoring on the plasma membrane crucial to function; phosphorylated in mitochondria; similar to Sps2p and Pst1p	cell wall organization or biogenesis	molecular_function	cell wall, membrane, membrane fraction, mitochondrion, plasma membrane, cytoplasm	ORF|Verified
ECM34	0.91::1.02	0.89	0.91::0.99	0.92	0.91::0.80	1.14	0.91::1.05	0.87	YHL043W	ECM34	-	Putative protein of unknown function; member of the DUP380 subfamily of conserved, often subtelomerically-encoded proteins	cell wall organization or biogenesis	molecular_function	cellular_component	ORF|Verified
ECM38	0.98::1.08	0.91	0.98::0.97	1.01	0.98::1.00	0.98	0.98::1.06	0.92	YLR299W	ECM38	CIS2	Gamma-glutamyltranspeptidase, major glutathione-degrading enzyme; involved in detoxification of electrophilic xenobiotics; expression induced mainly by nitrogen starvation	response to chemical stimulus, cellular amino acid metabolic process	transferase activity, transferring acyl groups	vacuole, cytoplasm	ORF|Verified
ECM4	0.97::1.11	0.88	0.97::1.04	0.93	0.97::0.99	0.98	0.97::1.14	0.85	YKR076W	ECM4	GTO2	Omega class glutathione transferase; not essential; similar to Ygr154cp; green fluorescent protein (GFP)-fusion protein localizes to the cytoplasm	cell wall organization or biogenesis, cellular amino acid metabolic process	transferase activity, transferring alkyl or aryl (other than methyl) groups	cytoplasm	ORF|Verified
ECM5	0.93::0.71	1.32	0.93::0.93	1.01	0.93::0.98	0.95	0.93::0.89	1.05	YMR176W	ECM5	-	Non-essential protein of unknown function, contains ATP/GTP-binding site motif A; null mutant exhibits cellular volume up to four times greater than wild-type, also large drooping buds with elongated necks	cell wall organization or biogenesis	molecular_function	nucleus, chromosome	ORF|Verified
ECM7	0.88::0.81	1.09	0.88::0.89	0.99	0.88::0.85	1.04	0.88::0.49	1.8	YLR443W	ECM7	ZRG15	Non-essential putative integral membrane protein with a role in calcium uptake; mutant has cell wall defects and Ca+ uptake deficiencies; transcription is induced under conditions of zinc deficiency	ion transport, cell wall organization or biogenesis	molecular_function	membrane	ORF|Verified
ECM8	0.98::1.02	0.95	0.98::0.77	1.27	0.98::1.02	0.95	0.98::1.00	0.97	YBR076W	ECM8	-	Non-essential protein of unknown function	cell wall organization or biogenesis	molecular_function	cellular_component	ORF|Verified
ECT1	1.04::1.05	1	1.04::1.06	0.99	1.04::0.94	1.11	1.04::1.02	1.03	YGR007W	ECT1	MUQ1	Ethanolamine-phosphate cytidylyltransferase, catalyzes the second step of phosphatidylethanolamine biosynthesis; involved in the maintenance of plasma membrane; similar to mammalian CTP: phosphocholine cytidylyl-transferases	lipid metabolic process	nucleotidyltransferase activity	nucleus, cytoplasm	ORF|Verified
EDC1	1.00::1.16	0.86	1.00::1.07	0.93	1.00::1.04	0.96	1.00::1.05	0.95	YGL222C	EDC1	-	RNA-binding protein, activates mRNA decapping directly by binding to the mRNA substrate and enhancing the activity of the decapping proteins Dcp1p and Dcp2p; has a role in translation during heat stress	RNA catabolic process, regulation of translation	RNA binding, mRNA binding	nucleus, cytoplasm	ORF|Verified
EDC2	1.05::1.03	1.02	1.05::1.06	0.99	1.05::0.85	1.23	n/a	n/a	YER035W	EDC2	-	RNA-binding protein, activates mRNA decapping directly by binding to the mRNA substrate and enhancing the activity of the decapping proteins Dcp1p and Dcp2p; has a role in translation during heat stress	RNA catabolic process, regulation of translation	RNA binding, mRNA binding	nucleus, nucleolus, cytoplasm	ORF|Verified
EDC3	n/a	n/a	1.02::1.14	0.9	1.02::1.02	1.01	n/a	n/a	YEL015W	EDC3	LSM16|DCP3	Non-essential conserved protein of unknown function, plays a role in mRNA decapping by specifically affecting the function of the decapping enzyme Dcp1p; localizes to cytoplasmic mRNA processing bodies	RNA catabolic process	molecular_function	cytoplasm	ORF|Verified
EDE1	0.89::0.93	0.95	0.89::1.00	0.89	0.89::0.98	0.9	0.89::0.60	1.47	YBL047C	EDE1	BUD15	Key endocytic protein involved in a network of interactions with other endocytic proteins, binds membranes in a ubiquitin-dependent manner, may also bind ubiquitinated membrane-associated proteins	response to chemical stimulus, membrane invagination, signaling, endocytosis	small conjugating protein binding	cell cortex, cytoskeleton, cellular bud, site of polarized growth, cytoplasm	ORF|Verified
EDS1	1.10::0.96	1.14	1.10::1.01	1.09	1.10::1.03	1.06	1.10::1.21	0.91	YBR033W	EDS1	-	Putative zinc cluster protein; YBR033W is not an essential gene	biological_process	DNA binding	cellular_component	ORF|Uncharacterized
EEB1	1.06::0.99	1.08	1.06::1.08	0.99	1.06::0.92	1.16	n/a	n/a	YPL095C	EEB1	-	Acyl-coenzymeA:ethanol O-acyltransferase responsible for the major part of medium-chain fatty acid ethyl ester biosynthesis during fermentation; possesses short-chain esterase activity; may be involved in lipid metabolism and detoxification	lipid metabolic process	transferase activity, transferring acyl groups	cellular_component	ORF|Verified
EFM1	0.92::1.00	0.92	0.92::1.04	0.88	0.92::1.04	0.88	0.92::0.91	1.01	YHL039W	EFM1	-	Probable lysine methyltransferase involved in the monomethylation of eEF1A (Tef1p/Tef2p); SET-domain family member; predicted involvement in ribosome biogenesis; green fluorescent protein (GFP)-fusion protein localizes to the cytoplasm	peptidyl-amino acid modification, protein alkylation	methyltransferase activity	cytoplasm	ORF|Uncharacterized
EFT1	0.99::0.99	1	0.99::1.03	0.96	0.99::1.07	0.92	0.99::1.02	0.97	YOR133W	EFT1	-	Elongation factor 2 (EF-2), also encoded by EFT2; catalyzes ribosomal translocation during protein synthesis; contains diphthamide, the unique posttranslationally modified histidine residue specifically ADP-ribosylated by diphtheria toxin	translational elongation	RNA binding, translation factor activity, nucleic acid binding	ribosome, cytoplasm	ORF|Verified
EFT2	0.94::0.90	1.05	0.94::0.94	1.01	0.94::0.93	1.01	0.94::0.75	1.25	YDR385W	EFT2	-	Elongation factor 2 (EF-2), also encoded by EFT1; catalyzes ribosomal translocation during protein synthesis; contains diphthamide, the unique posttranslationally modified histidine residue specifically ADP-ribosylated by diphtheria toxin	regulation of translation, translational elongation	RNA binding, translation factor activity, nucleic acid binding	ribosome, cytoplasm	ORF|Verified
EGD1	1.02::0.84	1.21	1.02::0.93	1.09	1.02::0.93	1.1	1.02::1.00	1.02	YPL037C	EGD1	-	Subunit beta1 of the nascent polypeptide-associated complex (NAC) involved in protein targeting, associated with cytoplasmic ribosomes; enhances DNA binding of the Gal4p activator; homolog of human BTF3b	protein folding	unfolded protein binding	cytoplasm	ORF|Verified
EGD2	0.90::1.01	0.89	0.90::0.91	0.99	0.90::0.93	0.97	0.90::0.93	0.97	YHR193C	EGD2	-	Alpha subunit of the heteromeric nascent polypeptide-associated complex (NAC) involved in protein sorting and translocation, associated with cytoplasmic ribosomes	protein folding	unfolded protein binding, lipid binding	cytoplasm	ORF|Verified
EGT2	0.81::0.83	0.98	0.81::0.89	0.91	0.81::1.03	0.79	0.81::1.01	0.8	YNL327W	EGT2	-	Glycosylphosphatidylinositol (GPI)-anchored cell wall endoglucanase required for proper cell separation after cytokinesis, expression is activated by Swi5p and tightly regulated in a cell cycle-dependent manner	cytokinesis	hydrolase activity, acting on glycosyl bonds	cellular bud, cell wall	ORF|Verified
EHD3	0.86::0.98	0.87	0.86::0.97	0.88	0.86::1.13	0.76	0.86::0.99	0.86	YDR036C	EHD3	MRP5	3-hydroxyisobutyryl-CoA hydrolase, member of a family of enoyl-CoA hydratase/isomerases; non-tagged protein is detected in highly purified mitochondria in high-throughput studies; phosphorylated; mutation affects fluid-phase endocytosis	biological_process	other	mitochondrion, cytoplasm	ORF|Verified
EHT1	0.90::1.09	0.83	0.90::0.95	0.95	0.90::1.02	0.89	0.90::0.97	0.93	YBR177C	EHT1	-	Acyl-coenzymeA:ethanol O-acyltransferase that plays a minor role in medium-chain fatty acid ethyl ester biosynthesis; possesses short-chain esterase activity; localizes to lipid particles and the mitochondrial outer membrane	lipid metabolic process	transferase activity, transferring acyl groups	membrane, mitochondrial envelope, mitochondrion, cytoplasm	ORF|Verified
EIS1	0.92::0.92	0.99	0.92::1.14	0.81	0.92::0.98	0.93	0.92::0.89	1.04	YMR031C	EIS1	-	Component of the eisosome that is required for proper eisosome assembly; similarity to Ykl050cp and Uso1p; the authentic, non-tagged protein is detected in a phosphorylated state in highly purified mitochondria in high-throughput studies	protein complex biogenesis	molecular_function	membrane, cell cortex, mitochondrion, cytoplasm	ORF|Uncharacterized
EKI1	0.92::0.94	0.98	0.92::1.03	0.89	0.92::0.87	1.06	0.92::0.90	1.02	YDR147W	EKI1	-	Ethanolamine kinase, primarily responsible for phosphatidylethanolamine synthesis via the CDP-ethanolamine pathway; exhibits some choline kinase activity, thus contributing to phosphatidylcholine synthesis via the CDP-choline pathway	lipid metabolic process	kinase activity	cytoplasm	ORF|Verified
ELA1	0.92::1.02	0.9	0.92::1.03	0.9	0.92::1.09	0.85	0.92::1.02	0.9	YNL230C	ELA1	-	Elongin A; F-box protein that forms a heterodimer with Elc1p and is required for ubiquitin-dependent degradation of the RNA Polymerase II subunit Rpo21p; subunit of the Elongin-Cullin-Socs (ECS) ligase complex	protein modification by small protein conjugation or removal, proteolysis involved in cellular protein catabolic process	ligase activity	nucleus	ORF|Verified
ELC1	0.96::1.07	0.9	0.96::1.02	0.93	0.96::0.96	0.99	0.96::0.86	1.11	YPL046C	ELC1	-	Elongin C, conserved among eukaryotes; forms a complex with Cul3p that polyubiquitylates monoubiquitylated RNA polymerase II to trigger its proteolysis; plays a role in global genomic repair	response to DNA damage stimulus, DNA repair, protein modification by small protein conjugation or removal, proteolysis involved in cellular protein catabolic process	ligase activity	nucleus	ORF|Verified
ELF1	0.53::0.62	0.85	0.53::0.68	0.79	0.53::0.67	0.79	n/a	n/a	YKL160W	ELF1	-	Transcription elongation factor that contains a conserved zinc finger domain; implicated in the maintenance of proper chromatin structure in actively transcribed regions; deletion inhibits Brome mosaic virus (BMV) gene expression	chromatin organization, transcription elongation, DNA-dependent, transcription from RNA polymerase II promoter	enzyme binding	nucleus	ORF|Verified
ELG1	0.79::0.82	0.96	0.79::0.62	1.27	0.79::0.83	0.95	n/a	n/a	YOR144C	ELG1	RTT110	Subunit of an alternative replication factor C complex important for DNA replication and genome integrity; suppresses spontaneous DNA damage; involved in homologous recombination-mediated repair and telomere homeostasis	mitotic cell cycle, DNA repair, telomere organization, organelle fission, DNA replication, transposition, chromosome segregation, response to DNA damage stimulus, DNA recombination, regulation of DNA metabolic process	other	nucleus, chromosome, mitochondrion, cytoplasm	ORF|Verified
ELM1	0.82::0.90	0.92	0.82::0.88	0.93	0.82::0.50	1.66	0.82::0.10	8.22	YKL048C	ELM1	LDB9	Serine/threonine protein kinase that regulates cellular morphogenesis, septin behavior, and cytokinesis; required for the regulation of other kinases; forms part of the bud neck ring	response to chemical stimulus, response to osmotic stress, carbohydrate metabolic process, cell budding, cell morphogenesis, protein phosphorylation, cytokinesis, regulation of protein modification process, pseudohyphal growth, regulation of cell cycle	kinase activity	cell cortex, cytoskeleton, cellular bud, site of polarized growth, cytoplasm	ORF|Verified
ELO1	0.93::0.99	0.94	0.93::1.11	0.84	0.93::1.01	0.92	0.93::1.04	0.9	YJL196C	ELO1	-	Elongase I, medium-chain acyl elongase, catalyzes carboxy-terminal elongation of unsaturated C12-C16 fatty acyl-CoAs to C16-C18 fatty acids	lipid metabolic process	transferase activity, transferring acyl groups	membrane	ORF|Verified
ELP2	0.56::0.73	0.77	0.56::0.71	0.78	0.56::0.51	1.1	0.56::0.35	1.57	YGR200C	ELP2	KTI3|TOT2	Subunit of Elongator complex, which is required for modification of wobble nucleosides in tRNA; target of Kluyveromyces lactis zymocin	tRNA processing, protein modification by small protein conjugation or removal, transcription from RNA polymerase II promoter, RNA modification	molecular_function	nucleus, cytoplasm	ORF|Verified
ELP4	0.61::0.71	0.86	0.61::0.46	1.34	0.61::0.45	1.36	0.61::0.25	2.43	YPL101W	ELP4	KTI9|TOT7|HAP1	Subunit of Elongator complex, which is required for modification of wobble nucleosides in tRNA; required for Elongator structural integrity	tRNA processing, transcription from RNA polymerase II promoter, RNA modification	molecular_function	cytoplasm	ORF|Verified
ELP6	0.75::0.79	0.95	0.75::0.79	0.95	0.75::0.55	1.36	0.75::0.51	1.46	YMR312W	ELP6	KTI4|TOT6|HAP3	Subunit of Elongator complex, which is required for modification of wobble nucleosides in tRNA; required for Elongator structural integrity	tRNA processing, protein modification by small protein conjugation or removal, transcription from RNA polymerase II promoter, RNA modification	molecular_function	other	ORF|Verified
EMC1	0.67::0.95	0.7	0.67::0.96	0.7	0.67::0.90	0.75	0.67::0.83	0.81	YCL045C	EMC1	-	Member of a transmembrane complex required for efficient folding of proteins in the ER; null mutant displays induction of the unfolded protein response; interacts with Gal80p	protein folding	molecular_function	membrane, endomembrane system, endoplasmic reticulum, cytoplasm	ORF|Uncharacterized
EMC2	0.94::1.01	0.93	0.94::0.98	0.96	0.94::0.93	1.01	0.94::0.86	1.09	YJR088C	EMC2	-	Member of a transmembrane complex required for efficient folding of proteins in the ER; null mutant displays induction of the unfolded protein response	protein folding	molecular_function	membrane, endomembrane system, endoplasmic reticulum, cytoplasm	ORF|Uncharacterized
EMC4	1.00::0.95	1.05	1.00::0.98	1.02	1.00::1.14	0.88	1.00::0.96	1.04	YGL231C	EMC4	-	Member of a transmembrane complex required for efficient folding of proteins in the ER; null mutant displays induction of the unfolded protein response; human ortholog TMEM85 may function in apoptosis	protein folding	molecular_function	membrane, endomembrane system, endoplasmic reticulum, cytoplasm	ORF|Uncharacterized
EMC6	1.12::0.98	1.14	1.12::0.99	1.13	1.12::1.02	1.1	1.12::0.72	1.56	YLL014W	EMC6	-	Member of a transmembrane complex required for efficient folding of proteins in the ER; null mutant displays induction of the unfolded protein response	protein folding	molecular_function	membrane, endomembrane system, endoplasmic reticulum, cytoplasm	ORF|Uncharacterized
EMI1	0.76::0.74	1.02	0.76::0.86	0.88	0.76::0.46	1.66	0.76::0.45	1.67	YDR512C	EMI1	-	Non-essential protein required for transcriptional induction of the early meiotic-specific transcription factor IME1, also required for sporulation; contains twin cysteine-x9-cysteine motifs	sporulation, mitochondrion organization, transcription from RNA polymerase II promoter, protein complex biogenesis	molecular_function	cellular_component	ORF|Verified
EMI1	0.72::0.81	0.9	0.72::0.75	0.96	0.72::0.58	1.24	0.72::0.45	1.6	YDR512C	EMI1	-	Non-essential protein required for transcriptional induction of the early meiotic-specific transcription factor IME1, also required for sporulation; contains twin cysteine-x9-cysteine motifs	sporulation, mitochondrion organization, transcription from RNA polymerase II promoter, protein complex biogenesis	molecular_function	cellular_component	ORF|Verified
EMI2	0.96::1.02	0.94	0.96::1.05	0.91	0.96::1.00	0.96	0.96::0.86	1.12	YDR516C	EMI2	-	Non-essential protein of unknown function required for transcriptional induction of the early meiotic-specific transcription factor IME1; required for sporulation; expression is regulated by glucose-repression transcription factors Mig1/2p	sporulation, transcription from RNA polymerase II promoter	molecular_function	cytoplasm	ORF|Verified
EMI5	0.82::0.82	1	0.82::0.84	0.97	0.82::0.62	1.33	0.82::0.66	1.25	YOL071W	EMI5	SDH5	Subunit of succinate dehydrogenase, which couples succinate oxidation to ubiquinone reduction; required for FAD cofactor attachment to Sdh1p; mutations in human ortholog PGL2 are associated with neuroendocrine tumors (paraganglioma)	cofactor metabolic process, sporulation, generation of precursor metabolites and energy, cellular respiration, transcription from RNA polymerase II promoter	oxidoreductase activity	mitochondrion, membrane, mitochondrial envelope, cytoplasm	ORF|Verified
EMP24	0.93::1.00	0.93	0.93::0.97	0.96	0.93::1.09	0.85	0.93::0.98	0.95	YGL200C	EMP24	BST2	Component of the p24 complex; binds to GPI anchor proteins and mediates their efficient transport from the ER to the Golgi; integral membrane protein that associates with endoplasmic reticulum-derived COPII-coated vesicles	Golgi vesicle transport, vesicle organization	molecular_function	membrane, cytoplasmic membrane-bounded vesicle, endoplasmic reticulum, cytoplasm	ORF|Verified
EMP46	0.97::1.00	0.96	0.97::0.87	1.11	0.97::0.99	0.97	0.97::1.16	0.83	YLR080W	EMP46	-	Integral membrane component of endoplasmic reticulum-derived COPII-coated vesicles, which function in ER to Golgi transport	Golgi vesicle transport	other	membrane, cytoplasmic membrane-bounded vesicle, endomembrane system, cytoplasm, Golgi apparatus	ORF|Verified
EMP47	1.13::1.18	0.96	1.13::1.13	1	1.13::1.17	0.97	1.13::1.04	1.09	YFL048C	EMP47	-	Integral membrane component of endoplasmic reticulum-derived COPII-coated vesicles, which function in ER to Golgi transport	Golgi vesicle transport	molecular_function	cytoplasmic membrane-bounded vesicle, cytoplasm, Golgi apparatus	ORF|Verified
EMP70	1.10::1.12	0.98	1.10::1.10	1	1.10::1.02	1.08	1.10::0.84	1.3	YLR083C	EMP70	TMN1|p24a	Protein with a role in cellular adhesion, filamentous growth, and endosome-to-vacuole sorting; similar to Tmn2p and Tmn3p; member of Transmembrane Nine family of proteins with 9 transmembrane segments	cellular ion homeostasis, invasive growth in response to glucose limitation, endosome transport, pseudohyphal growth	molecular_function	membrane, vacuole, cytoplasm	ORF|Verified
ENB1	0.96::0.95	1.01	0.96::0.96	1	0.96::1.02	0.94	0.96::1.03	0.93	YOL158C	ENB1	ARN4	Endosomal ferric enterobactin transporter, expressed under conditions of iron deprivation; member of the major facilitator superfamily; expression is regulated by Rcs1p and affected by chloroquine treatment	cellular ion homeostasis, ion transport	transmembrane transporter activity	cellular bud, membrane, plasma membrane	ORF|Verified
END3	0.76::0.85	0.9	0.76::0.60	1.26	0.76::1.10	0.69	0.76::1.40	0.54	YNL084C	END3	-	EH domain-containing protein involved in endocytosis, actin cytoskeletal organization and cell wall morphogenesis; forms a complex with Sla1p and Pan1p	cell budding, sporulation, cytoskeleton organization, cytokinesis, membrane invagination, cell wall organization or biogenesis, endocytosis	protein binding, bridging	cell cortex, cytoskeleton, site of polarized growth, cytoplasm	ORF|Verified
ENO1	1.26::1.06	1.19	1.26::1.30	0.97	1.26::0.95	1.33	1.26::1.09	1.16	YGR254W	ENO1	enolase|HSP48	Enolase I, a phosphopyruvate hydratase that catalyzes the conversion of 2-phosphoglycerate to phosphoenolpyruvate during glycolysis and the reverse reaction during gluconeogenesis; expression is repressed in response to glucose	vacuole organization, carbohydrate metabolic process, regulation of organelle organization, generation of precursor metabolites and energy, membrane fusion	lyase activity	membrane fraction, vacuole, mitochondrion, cytoplasm	ORF|Verified
ENT1	0.93::0.95	0.98	0.93::1.07	0.86	0.93::1.11	0.84	0.93::1.23	0.75	YDL161W	ENT1	-	Epsin-like protein involved in endocytosis and actin patch assembly and functionally redundant with Ent2p; binds clathrin via a clathrin-binding domain motif at C-terminus	cytoskeleton organization, membrane invagination, endocytosis	other	cell cortex, cytoskeleton, site of polarized growth, cytoplasm	ORF|Verified
ENT2	0.79::0.99	0.8	0.79::1.02	0.77	0.79::1.15	0.68	0.79::1.13	0.7	YLR206W	ENT2	-	Epsin-like protein required for endocytosis and actin patch assembly and functionally redundant with Ent1p; contains clathrin-binding motif at C-terminus	cytoskeleton organization, membrane invagination, endocytosis	other	cell cortex, cytoskeleton, site of polarized growth, cytoplasm	ORF|Verified
ENT3	1.07::1.05	1.03	1.07::1.03	1.04	1.07::1.09	0.99	1.07::0.79	1.36	YJR125C	ENT3	-	Protein containing an N-terminal epsin-like domain involved in clathrin recruitment and traffic between the Golgi and endosomes; associates with the clathrin adaptor Gga2p	cytoskeleton organization, Golgi vesicle transport, membrane invagination, endosome transport, endocytosis	lipid binding	cell cortex, cytoskeleton, endomembrane system, cytoplasmic membrane-bounded vesicle, membrane, cytoplasm	ORF|Verified
ENT4	1.14::0.80	1.42	1.14::0.96	1.18	1.14::0.82	1.4	1.14::0.82	1.38	YLL038C	ENT4	-	Protein of unknown function, contains an N-terminal epsin-like domain; proposed to be involved in the trafficking of Arn1p in the absence of ferrichrome	membrane invagination, cytoskeleton organization, endocytosis	other	cell cortex, cytoskeleton, cytoplasm	ORF|Verified
ENT5	0.97::1.04	0.93	0.97::1.02	0.95	0.97::0.98	0.98	0.97::0.90	1.07	YDR153C	ENT5	-	Protein containing an N-terminal epsin-like domain involved in clathrin recruitment and traffic between the Golgi and endosomes; associates with the clathrin adaptor Gga2p, clathrin adaptor complex AP-1, and clathrin	Golgi vesicle transport, endosome transport	lipid binding	membrane, cytoplasmic membrane-bounded vesicle, endomembrane system, cytoplasm	ORF|Verified
ENV10	0.84::0.84	0.99	0.84::0.57	1.46	0.84::0.91	0.92	0.84::0.85	0.98	YLR065C	ENV10	-	Protein proposed to be involved in vacuolar functions; mutant shows defect in CPY processing; YLR065C is not an essential gene	protein maturation	molecular_function	membrane	ORF|Uncharacterized
ENV11	1.01::0.92	1.09	1.01::0.99	1.01	1.01::0.90	1.12	1.01::0.91	1.11	YGR071C	ENV11	-	Protein proposed to be involved in vacuolar functions; mutant shows defect in CPY processing and fragmented vacuoles; deletion mutant has increased glycogen accumulation and displays elongated buds; green fluorescent protein (GFP)-fusion protein localizes to the nucleus	vacuole organization, protein maturation	molecular_function	nucleus	ORF|Uncharacterized
ENV7	0.92::1.10	0.84	0.92::1.02	0.9	0.92::1.01	0.91	0.92::0.84	1.09	YPL236C	ENV7	-	Protein proposed to be involved in vacuolar functions; mutant shows defect in CPY processing; has sequence similarity with the human serine/threonine protein kinase STK16	protein maturation	kinase activity	membrane, vacuole, cytoplasm	ORF|Uncharacterized
ENV9	1.15::1.01	1.14	1.15::1.09	1.05	1.15::0.98	1.18	n/a	n/a	YOR246C	ENV9	-	Protein proposed to be involved in vacuolar functions; mutant shows defect in CPY processing and defects in vacuolar morphology; has similarity to oxidoreductases, found in lipid particles; required for replication of Brome mosaic virus in S. cerevisiae, a model system for studying replication of positive-strand RNA viruses in their natural hosts	vacuole organization, protein maturation	oxidoreductase activity	cytoplasm	ORF|Uncharacterized
EOS1	0.85::0.87	0.98	0.85::1.07	0.8	0.85::1.41	0.6	0.85::1.08	0.79	YNL080C	EOS1	-	Protein involved in N-glycosylation; deletion mutation confers sensitivity to exidative stress and shows synthetic lethality with mutations in the spindle checkpoint genes BUB3 and MAD1; YNL080C is not an essential gene	carbohydrate metabolic process, response to oxidative stress, response to chemical stimulus, protein glycosylation	molecular_function	endomembrane system, membrane, endoplasmic reticulum, cytoplasm	ORF|Verified
EPS1	0.93::1.09	0.86	0.93::1.23	0.76	0.93::0.95	0.98	0.93::1.07	0.87	YIL005W	EPS1	-	ER protein with chaperone and co-chaperone activity, involved in retention of resident ER proteins; has a role in recognizing proteins targeted for ER-associated degradation (ERAD), member of the protein disulfide isomerase family	proteolysis involved in cellular protein catabolic process	unfolded protein binding, isomerase activity	membrane, endomembrane system, endoplasmic reticulum, cytoplasm	ORF|Verified
EPT1	1.09::0.90	1.21	1.09::0.98	1.11	1.09::0.86	1.27	1.09::0.90	1.21	YHR123W	EPT1	-	sn-1,2-diacylglycerol ethanolamine- and cholinephosphotranferase; not essential for viability	lipid metabolic process	other	membrane, cytoplasm, Golgi apparatus	ORF|Verified
ERC1	1.01::1.05	0.96	1.01::1.04	0.98	1.01::0.83	1.22	1.01::1.01	1	YHR032W	ERC1	-	Member of the multi-drug and toxin extrusion (MATE) family of the multidrug/oligosaccharidyl-lipid/polysaccharide (MOP) exporter superfamily; overproduction confers ethionine resistance and accumulation of S-adenosylmethionine	cofactor metabolic process, transmembrane transport, nucleobase-containing small molecule metabolic process, cellular amino acid metabolic process	transmembrane transporter activity	membrane	ORF|Uncharacterized
ERD1	1.02::0.99	1.03	1.02::0.97	1.06	1.02::1.07	0.95	1.02::0.93	1.1	YDR414C	ERD1	LDB2	Predicted membrane protein required for the retention of lumenal endoplasmic reticulum proteins; mutants secrete the endogenous ER protein, BiP (Kar2p)	protein glycosylation, carbohydrate metabolic process	molecular_function	membrane	ORF|Verified
ERF2	0.98::0.99	0.99	0.98::0.94	1.04	0.98::1.10	0.89	0.98::1.17	0.84	YLR246W	ERF2	-	Subunit of a palmitoyltransferase, composed of Erf2p and Shr5p, that adds a palmitoyl lipid moiety to heterolipidated substrates such as Ras1p and Ras2p through a thioester linkage; mutants partially mislocalize Ras2p to the vacuole	protein targeting, protein acylation, protein lipidation	transferase activity, transferring acyl groups	endomembrane system, membrane, endoplasmic reticulum, cytoplasm	ORF|Verified
ERG2	0.79::0.98	0.81	0.79::0.94	0.84	0.79::0.37	2.15	0.79::0.23	3.45	YMR202W	ERG2	END11	C-8 sterol isomerase, catalyzes the isomerization of the delta-8 double bond to the delta-7 position at an intermediate step in ergosterol biosynthesis	lipid metabolic process	isomerase activity	endoplasmic reticulum, cytoplasm	ORF|Verified
ERG4	0.60::0.73	0.82	0.60::0.67	0.89	0.60::0.44	1.36	0.60::0.10	5.98	YGL012W	ERG4	-	C-24(28) sterol reductase, catalyzes the final step in ergosterol biosynthesis; mutants are viable, but lack ergosterol	lipid metabolic process	oxidoreductase activity	membrane, endoplasmic reticulum, cytoplasm	ORF|Verified
ERG5	0.77::0.79	0.99	0.77::0.81	0.96	0.77::0.63	1.22	0.77::0.20	3.97	YMR015C	ERG5	CYP61	C-22 sterol desaturase, a cytochrome P450 enzyme that catalyzes the formation of the C-22(23) double bond in the sterol side chain in ergosterol biosynthesis; may be a target of azole antifungal drugs	lipid metabolic process	oxidoreductase activity	endoplasmic reticulum, cytoplasm	ORF|Verified
ERG6	0.49::0.76	0.64	0.49::0.58	0.83	0.49::0.63	0.77	0.49::0.21	2.36	YML008C	ERG6	VID1|SED6|LIS1|ISE1	Delta(24)-sterol C-methyltransferase, converts zymosterol to fecosterol in the ergosterol biosynthetic pathway by methylating position C-24; localized to both lipid particles and mitochondrial outer membrane	lipid metabolic process	methyltransferase activity	membrane, mitochondrial envelope, mitochondrion, endoplasmic reticulum, cytoplasm	ORF|Verified
ERJ5	1.10::0.96	1.14	1.10::1.05	1.05	1.10::0.95	1.16	1.10::1.00	1.1	YFR041C	ERJ5	-	Type I membrane protein with a J domain is required to preserve the folding capacity of the endoplasmic reticulum; loss of the non-essential ERJ5 gene leads to a constitutively induced unfolded protein response	protein folding	molecular_function	endoplasmic reticulum, cytoplasm	ORF|Verified
ERP1	0.92::1.06	0.87	0.92::1.20	0.77	0.92::1.03	0.9	0.92::1.01	0.92	YAR002C-A	ERP1	-	Protein that forms a heterotrimeric complex with Erp2p, Emp24p, and Erv25p; member, along with Emp24p and Erv25p, of the p24 family involved in ER to Golgi transport and localized to COPII-coated vesicles	Golgi vesicle transport	molecular_function	cytoplasmic membrane-bounded vesicle, mitochondrion, cytoplasm	ORF|Verified
ERP2	1.02::0.96	1.06	1.02::0.95	1.08	1.02::0.78	1.31	n/a	n/a	YAL007C	ERP2	-	Protein that forms a heterotrimeric complex with Erp1p, Emp24p, and Erv25p; member, along with Emp24p and Erv25p, of the p24 family involved in ER to Golgi transport and localized to COPII-coated vesicles	Golgi vesicle transport	molecular_function	cytoplasmic membrane-bounded vesicle, cytoplasm	ORF|Verified
ERP3	1.05::0.96	1.09	1.05::0.90	1.17	1.05::1.00	1.05	1.05::1.13	0.93	YDL018C	ERP3	-	Protein with similarity to Emp24p and Erv25p, member of the p24 family involved in ER to Golgi transport	other	molecular_function	membrane	ORF|Verified
ERP4	0.87::0.98	0.88	0.87::0.96	0.9	0.87::1.01	0.86	0.87::0.84	1.03	YOR016C	ERP4	-	Protein with similarity to Emp24p and Erv25p, member of the p24 family involved in ER to Golgi transport	Golgi vesicle transport	molecular_function	membrane	ORF|Verified
ERP5	0.78::0.95	0.82	0.78::0.93	0.83	0.78::0.96	0.81	0.78::1.10	0.7	YHR110W	ERP5	-	Protein with similarity to Emp24p and Erv25p, member of the p24 family involved in ER to Golgi transport	other	molecular_function	membrane	ORF|Verified
ERP6	0.68::0.93	0.73	0.68::0.88	0.77	0.68::0.96	0.71	0.68::0.92	0.74	YGL002W	ERP6	-	Protein with similarity to Emp24p and Erv25p, member of the p24 family involved in ER to Golgi transport; the authentic, non-tagged protein is detected in highly purified mitochondria in high-throughput studies	Golgi vesicle transport	molecular_function	membrane, mitochondrion, cytoplasm	ORF|Verified
ERS1	1.02::1.01	1.01	1.02::1.00	1.02	1.02::1.09	0.93	1.02::1.09	0.94	YCR075C	ERS1	-	Protein with similarity to human cystinosin, which is a H(+)-driven transporter involved in L-cystine export from lysosomes and implicated in the disease cystinosis; contains seven transmembrane domains	transmembrane transport, amino acid transport	transmembrane transporter activity	membrane, vacuole, cytoplasm	ORF|Verified
ERT1	0.82::1.11	0.74	0.82::1.02	0.81	0.82::1.03	0.8	0.82::1.02	0.81	YBR239C	ERT1	-	Transcriptional regulator of nonfermentable carbon utilization; GFP-fusion protein localizes to cytoplasm, nucleus; null mutation affects periodicity of transcriptional and metabolic oscillation; plays role in restricting Ty1 transposition	biological_process	DNA binding	nucleus, cytoplasm	ORF|Uncharacterized
ERV14	1.03::1.15	0.9	1.03::1.03	1	1.03::0.93	1.11	1.03::0.66	1.56	YGL054C	ERV14	-	Protein localized to COPII-coated vesicles, involved in vesicle formation and incorporation of specific secretory cargo; required for the delivery of bud-site selection protein Axl2p to cell surface; related to Drosophila cornichon	cell budding, sporulation, cytokinesis, Golgi vesicle transport	molecular_function	endomembrane system, cytoplasmic membrane-bounded vesicle, membrane, endoplasmic reticulum, cytoplasm	ORF|Verified
ERV15	0.96::1.00	0.96	0.96::1.04	0.92	0.96::1.06	0.9	0.96::1.08	0.89	YBR210W	ERV15	-	Protein involved in export of proteins from the endoplasmic reticulum, has similarity to Erv14p	Golgi vesicle transport, cell budding, cytokinesis	molecular_function	membrane, cytoplasmic membrane-bounded vesicle, cytoplasm	ORF|Verified
ERV2	1.05::1.02	1.03	1.05::1.09	0.97	1.05::1.09	0.97	1.05::1.02	1.03	YPR037C	ERV2	-	Flavin-linked sulfhydryl oxidase localized to the endoplasmic reticulum lumen, involved in disulfide bond formation within the ER	protein folding	oxidoreductase activity	membrane fraction	ORF|Verified
ERV25	1.04::0.90	1.15	1.04::1.09	0.96	1.04::1.10	0.95	1.04::0.95	1.1	YML012W	ERV25	-	Protein that forms a heterotrimeric complex with Erp1, Erp2p, and Emp24, member of the p24 family involved in endoplasmic reticulum to Golgi transport	Golgi vesicle transport	molecular_function	cytoplasmic membrane-bounded vesicle, cytoplasm	ORF|Verified
ERV29	1.09::1.07	1.02	1.09::1.04	1.05	n/a	n/a	1.09::0.26	4.28	YGR284C	ERV29	-	Protein localized to COPII-coated vesicles, involved in vesicle formation and incorporation of specific secretory cargo	Golgi vesicle transport	molecular_function	membrane, cytoplasmic membrane-bounded vesicle, cytoplasm	ORF|Verified
ERV41	0.92::0.97	0.95	0.92::0.92	1.01	0.92::1.03	0.9	0.92::0.90	1.03	YML067C	ERV41	-	Protein localized to COPII-coated vesicles, forms a complex with Erv46p; involved in the membrane fusion stage of transport; has homology to human ERGIC2 (PTX1) protein	Golgi vesicle transport	molecular_function	membrane, cytoplasmic membrane-bounded vesicle, endomembrane system, endoplasmic reticulum, cytoplasm, Golgi apparatus	ORF|Verified
ERV46	0.96::0.95	1.01	0.96::1.09	0.89	0.96::1.05	0.91	0.96::0.90	1.07	YAL042W	ERV46	FUN9	Protein localized to COPII-coated vesicles, forms a complex with Erv41p; involved in the membrane fusion stage of transport	Golgi vesicle transport	molecular_function	membrane, cytoplasmic membrane-bounded vesicle, endomembrane system, endoplasmic reticulum, cytoplasm, Golgi apparatus	ORF|Verified
ESBP6	1.01::1.02	0.99	1.01::1.04	0.97	1.01::1.00	1.01	1.01::0.99	1.02	YNL125C	ESBP6	MCH3	Protein with similarity to monocarboxylate permeases, appears not to be involved in transport of monocarboxylates such as lactate, pyruvate or acetate across the plasma membrane	other	other	membrane, mitochondrion, cytoplasm	ORF|Verified
ESC1	0.96::1.03	0.93	0.96::0.97	0.99	0.96::0.89	1.08	n/a	n/a	YMR219W	ESC1	-	Protein localized to the nuclear periphery, involved in telomeric silencing; interacts with PAD4-domain of Sir4p	other	molecular_function	nucleus	ORF|Verified
ESC2	0.77::0.97	0.79	0.77::0.94	0.81	0.77::0.95	0.81	0.77::0.77	0.99	YDR363W	ESC2	-	Sumo-like domain protein; prevents accumulation of toxic intermediates during replication-associated recombinational repair; roles in silencing, lifespan, chromatid cohesion and the intra-S-phase DNA damage checkpoint; RENi family member	mitotic cell cycle, DNA repair, organelle fission, chromosome segregation, response to DNA damage stimulus, DNA recombination, regulation of cell cycle	molecular_function	nucleus	ORF|Verified
ESC8	1.04::1.09	0.96	1.04::0.98	1.07	1.04::0.87	1.21	1.04::0.73	1.42	YOL017W	ESC8	-	Protein involved in telomeric and mating-type locus silencing, interacts with Sir2p and also interacts with the Gal11p, which is a component of the RNA pol II mediator complex	other	molecular_function	nucleus	ORF|Verified
EST1	1.02::1.06	0.96	1.02::1.11	0.92	1.02::0.10	10.17	n/a	n/a	YLR233C	EST1	-	TLC1 RNA-associated factor involved in telomere length regulation as recruitment subunit of telomerase; has G-quadruplex promoting activity that is required for telomere elongation; possible role in activating telomere-bound Est2p-TLC1-RNA	telomere organization, DNA replication	RNA binding, DNA binding	nucleus, nucleolus	ORF|Verified
ETP1	0.85::0.87	0.98	0.85::1.00	0.85	0.85::0.81	1.04	0.85::0.61	1.39	YHL010C	ETP1	BRP2	Putative protein of unknown function that is required for growth on ethanol; contains a zinc finger region and has homology to human BRAP2, which is a cytoplasmic protein that binds nuclear localization sequences	response to chemical stimulus	small conjugating protein binding	cellular_component	ORF|Uncharacterized
ETR1	0.61::0.55	1.12	0.61::0.65	0.95	0.61::0.30	2.02	0.61::0.10	6.13	YBR026C	ETR1	2-enoyl thioester reductase, E.C. 1.3.1.-|MRF1'|MRF1	2-enoyl thioester reductase, member of the medium chain dehydrogenase/reductase family; localized to in mitochondria, where it has a probable role in fatty acid synthesis	lipid metabolic process, generation of precursor metabolites and energy, cellular respiration	oxidoreductase activity	mitochondrion, cytoplasm	ORF|Verified
ETT1	0.92::0.96	0.95	0.92::0.99	0.93	0.92::0.98	0.93	0.92::0.92	1	YOR051C	ETT1	NRO1|YOR29-02	Nuclear protein that inhibits replication of Brome mosaic virus in S. cerevisiae, which is a model system for studying replication of positive-strand RNA viruses in their natural hosts; deletion increases stop codon readthrough	other	molecular_function	nucleus	ORF|Uncharacterized
EUG1	0.87::0.86	1	0.87::0.88	0.99	0.87::0.84	1.03	0.87::0.90	0.96	YDR518W	EUG1	-	Protein disulfide isomerase of the endoplasmic reticulum lumen, function overlaps with that of Pdi1p; may interact with nascent polypeptides in the ER	protein folding	isomerase activity, oxidoreductase activity	endoplasmic reticulum, cytoplasm	ORF|Verified
EXG1	1.04::1.11	0.94	1.04::0.96	1.09	1.04::1.02	1.02	1.04::1.00	1.04	YLR300W	EXG1	BGL1	Major exo-1,3-beta-glucanase of the cell wall, involved in cell wall beta-glucan assembly; exists as three differentially glycosylated isoenzymes	carbohydrate metabolic process, cell wall organization or biogenesis	hydrolase activity, acting on glycosyl bonds	cell wall, extracellular region	ORF|Verified
EXG2	0.92::0.92	1	0.92::0.96	0.95	0.92::1.02	0.9	0.92::1.06	0.86	YDR261C	EXG2	-	Exo-1,3-beta-glucanase, involved in cell wall beta-glucan assembly; may be anchored to the plasma membrane via a glycosylphosphatidylinositol (GPI) anchor	cell wall organization or biogenesis	hydrolase activity, acting on glycosyl bonds	cell wall	ORF|Verified
EXO1	0.99::0.96	1.03	0.99::1.00	0.99	0.99::0.94	1.06	0.99::0.96	1.04	YOR033C	EXO1	DHS1	5'-3' exonuclease and flap-endonuclease involved in recombination, double-strand break repair and DNA mismatch repair; member of the Rad2p nuclease family, with conserved N and I nuclease domains	response to DNA damage stimulus, meiotic cell cycle, DNA repair, telomere organization, DNA recombination	nuclease activity	nucleus	ORF|Verified
EXO5	0.96::0.91	1.06	0.96::0.92	1.05	0.96::0.91	1.06	0.96::1.04	0.92	YBR163W	EXO5	DEM1	Mitochondrial 5'-3' exonuclease and sliding exonuclease, required for mitochondrial genome maintenance; distantly related to the RecB nuclease domain of bacterial RecBCD recombinases; may be regulated by the transcription factor Ace2	mitochondrion organization	nuclease activity	mitochondrion, cytoplasm	ORF|Verified
FAA1	1.10::1.18	0.94	1.10::1.09	1.01	1.10::0.77	1.43	1.10::1.05	1.05	YOR317W	FAA1	-	Long chain fatty acyl-CoA synthetase, activates imported fatty acids with a preference for C12:0-C16:0 chain lengths; functions in long chain fatty acid import; accounts for most acyl-CoA synthetase activity; localized to lipid particles	cofactor metabolic process, lipid transport	ligase activity	membrane fraction, mitochondrion, membrane, mitochondrial envelope, cytoplasm	ORF|Verified
FAA3	1.10::0.94	1.17	1.10::1.07	1.02	1.10::0.90	1.22	1.10::1.02	1.08	YIL009W	FAA3	-	Long chain fatty acyl-CoA synthetase, activates imported fatty acids; green fluorescent protein (GFP)-fusion protein localizes to the cell periphery	lipid metabolic process	ligase activity	cellular_component	ORF|Verified
FAA4	0.91::0.93	0.98	0.91::0.96	0.95	0.91::1.04	0.88	0.91::1.12	0.81	YMR246W	FAA4	-	Long chain fatty acyl-CoA synthetase, activates imported fatty acids with a preference for C12:0-C16:0 chain lengths; functions in long chain fatty acid import; important for survival during stationary phase; localized to lipid particles	lipid transport, cofactor metabolic process	ligase activity	cytoplasm	ORF|Verified
FAB1	0.69::0.81	0.85	0.69::0.83	0.83	0.69::1.05	0.65	0.69::1.11	0.62	YFR019W	FAB1	SVL7	1-phosphatidylinositol-3-phosphate 5-kinase; vacuolar membrane kinase that generates phosphatidylinositol (3,5)P2, which is involved in vacuolar sorting and homeostasis	lipid metabolic process	kinase activity, lipid binding	membrane, vacuole, mitochondrion, cytoplasm	ORF|Verified
FAP1	0.78::0.92	0.84	0.78::0.93	0.84	0.78::1.02	0.76	0.78::1.03	0.76	YNL023C	FAP1	-	Protein that binds to Fpr1p, conferring rapamycin resistance by competing with rapamycin for Fpr1p binding; accumulates in the nucleus upon treatment of cells with rapamycin; has similarity to D. melanogaster shuttle craft and human NFX1	biological_process	nucleic acid binding transcription factor activity	cytoplasm	ORF|Verified
FAR10	1.22::1.13	1.08	1.22::1.15	1.06	1.22::1.29	0.95	1.22::0.90	1.36	YLR238W	FAR10	-	Protein involved in recovery from cell cycle arrest in response to pheromone, in a Far1p-independent pathway; interacts with Far3p, Far7p, Far8p, Far9p, and Far11p; potential Cdc28p substrate	conjugation, signaling, response to chemical stimulus	molecular_function	endoplasmic reticulum, cytoplasm	ORF|Verified
FAR3	1.04::0.88	1.18	1.04::0.93	1.12	1.04::0.80	1.3	1.04::0.42	2.46	YMR052W	FAR3	-	Protein involved in recovery from cell cycle arrest in response to pheromone, in a Far1p-independent pathway; interacts with Far7p, Far8p, Far9p, Far10p, and Far11p; localizes to the endoplasmic reticulum	conjugation, signaling, response to chemical stimulus	molecular_function	endoplasmic reticulum, cytoplasm	ORF|Verified
FAR7	1.01::1.00	1.02	1.01::0.97	1.04	1.01::0.82	1.24	1.01::0.66	1.54	YFR008W	FAR7	-	Protein involved in recovery from cell cycle arrest in response to pheromone, in a Far1p-independent pathway; interacts with Far3p, Far8p, Far9p, Far10p, and Far11p	conjugation, signaling, response to chemical stimulus	molecular_function	cellular_component	ORF|Verified
FAR8	1.12::0.97	1.15	1.12::0.92	1.22	1.12::0.87	1.29	1.12::0.55	2.01	YMR029C	FAR8	-	Protein involved in recovery from cell cycle arrest in response to pheromone, in a Far1p-independent pathway; interacts with Far3p, Far7p, Far9p, Far10p, and Far11p	conjugation, signaling, response to chemical stimulus	molecular_function	cellular_component	ORF|Verified
FAT1	0.81::0.94	0.86	0.81::0.97	0.84	0.81::1.06	0.77	0.81::0.90	0.9	YBR041W	FAT1	-	Very long chain fatty acyl-CoA synthetase and long chain fatty acid transporter; activates imported fatty acids with a preference for very long lengths (C20-C26); has a separate function in the transport of long chain fatty acids	lipid metabolic process, lipid transport	ligase activity	peroxisome, membrane, endoplasmic reticulum, cytoplasm, plasma membrane	ORF|Verified
FAU1	1.05::0.95	1.1	1.05::0.98	1.07	1.05::0.98	1.07	1.05::1.08	0.97	YER183C	FAU1	-	5,10-methenyltetrahydrofolate synthetase, involved in folic acid biosynthesis	cofactor metabolic process	ligase activity	mitochondrion, cytoplasm	ORF|Verified
FBP1	0.94::1.04	0.9	0.94::0.84	1.12	0.94::0.98	0.96	0.94::0.97	0.97	YLR377C	FBP1	ACN8	Fructose-1,6-bisphosphatase, key regulatory enzyme in the gluconeogenesis pathway, required for glucose metabolism; undergoes either proteasome-mediated or autophagy-mediated degradation depending on growth conditions; interacts with Vid30p	carbohydrate metabolic process	phosphatase activity	cytoplasm	ORF|Verified
FBP26	1.01::1.03	0.98	1.01::1.08	0.93	1.01::1.02	0.99	1.01::0.41	2.48	YJL155C	FBP26	-	Fructose-2,6-bisphosphatase, required for glucose metabolism	carbohydrate metabolic process	phosphatase activity, kinase activity	cytoplasm	ORF|Verified
FCJ1	0.55::0.70	0.79	0.55::0.69	0.8	0.55::0.94	0.59	0.55::0.89	0.62	YKR016W	FCJ1	AIM28|FMP13	Mitochondrial inner membrane protein involved in formation and molecular structure of crista junctions; impairs oligomerization of F1F0-ATP synthase; null shows altered mitochondrial morphology and abnormal mitochondrial genome maintenance	mitochondrion organization	molecular_function	membrane, mitochondrial envelope, mitochondrion, cytoplasm	ORF|Uncharacterized
FCY1	1.04::0.99	1.05	1.04::0.92	1.13	1.04::0.99	1.05	1.04::0.68	1.54	YPR062W	FCY1	yCD	Cytosine deaminase, zinc metalloenzyme that catalyzes the hydrolytic deamination of cytosine to uracil; of biomedical interest because it also catalyzes the deamination of 5-fluorocytosine (5FC) to form anticancer drug 5-fluorouracil (5FU)	nucleobase-containing small molecule metabolic process	hydrolase activity, acting on carbon-nitrogen (but not peptide) bonds	nucleus, cytoplasm	ORF|Verified
FCY2	0.95::0.91	1.04	0.95::0.89	1.07	0.95::0.90	1.06	0.95::0.91	1.04	YER056C	FCY2	BRA7	Purine-cytosine permease, mediates purine (adenine, guanine, and hypoxanthine) and cytosine accumulation	transmembrane transport, nucleobase-containing compound transport	transmembrane transporter activity	membrane, plasma membrane	ORF|Verified
FCY21	1.07::0.92	1.16	1.07::1.04	1.02	1.07::1.10	0.97	1.07::1.11	0.96	YER060W	FCY21	-	Putative purine-cytosine permease, very similar to Fcy2p but cannot substitute for its function	transmembrane transport	transmembrane transporter activity	membrane	ORF|Verified
FCY22	1.56::1.78	0.88	1.56::1.85	0.84	1.56::1.24	1.26	1.56::0.79	1.99	YER060W-A	FCY22	-	Putative purine-cytosine permease, very similar to Fcy2p but cannot substitute for its function	transmembrane transport	transmembrane transporter activity	membrane	ORF|Verified
FDC1	0.99::1.05	0.94	0.99::1.07	0.93	0.99::1.08	0.92	0.99::0.94	1.06	YDR539W	FDC1	-	Putative phenylacrylic acid decarboxylase; essential for the decarboxylation of aromatic carboxylic acids to the corresponding vinyl derivatives; homolog of E. coli UbiD; GFP-fusion protein localizes to the cytoplasm	other	molecular_function	cytoplasm	ORF|Uncharacterized
FEN1	0.56::0.41	1.37	0.56::0.42	1.33	0.56::0.26	2.13	0.56::0.10	5.56	YCR034W	FEN1	VBM2|GNS1|ELO2	Fatty acid elongase, involved in sphingolipid biosynthesis; acts on fatty acids of up to 24 carbons in length; mutations have regulatory effects on 1,3-beta-glucan synthase, vacuolar ATPase, and the secretory pathway	lipid metabolic process	transferase activity, transferring acyl groups	membrane, endomembrane system, endoplasmic reticulum, cytoplasm	ORF|Verified
FEN2	0.58::0.64	0.9	0.58::0.59	0.97	0.58::0.53	1.09	0.58::0.45	1.27	YCR028C	FEN2	-	Plasma membrane H+-pantothenate symporter; confers sensitivity to the antifungal agent fenpropimorph	membrane invagination, transmembrane transport, amino acid transport, endocytosis	transmembrane transporter activity	membrane, plasma membrane	ORF|Verified
FES1	0.95::0.92	1.04	0.95::1.02	0.94	0.95::1.06	0.9	0.95::0.78	1.23	YBR101C	FES1	-	Hsp70 (Ssa1p) nucleotide exchange factor, cytosolic homolog of Sil1p, which is the nucleotide exchange factor for BiP (Kar2p) in the endoplasmic reticulum	cytoplasmic translation	enzyme regulator activity	ribosome, cytoplasm	ORF|Verified
FET3	0.71::0.66	1.08	0.71::0.83	0.86	0.71::0.65	1.09	0.71::0.28	2.52	YMR058W	FET3	-	Ferro-O2-oxidoreductase required for high-affinity iron uptake and involved in mediating resistance to copper ion toxicity, belongs to class of integral membrane multicopper oxidases	transmembrane transport, ion transport, response to chemical stimulus, cellular ion homeostasis	transmembrane transporter activity, oxidoreductase activity	membrane, plasma membrane	ORF|Verified
FET4	1.08::0.94	1.14	1.08::0.99	1.09	1.08::1.09	0.99	1.08::1.04	1.03	YMR319C	FET4	-	Low-affinity Fe(II) transporter of the plasma membrane	transmembrane transport, ion transport	transmembrane transporter activity	membrane, plasma membrane	ORF|Verified
FET5	0.83::1.01	0.81	0.83::1.00	0.82	0.83::0.93	0.89	0.83::1.02	0.81	YFL041W	FET5	-	Multicopper oxidase, integral membrane protein with similarity to Fet3p; may have a role in iron transport	ion transport	oxidoreductase activity	membrane, vacuole, cytoplasm	ORF|Verified
FHN1	1.14::1.09	1.05	1.14::1.12	1.01	1.14::1.33	0.86	1.14::1.01	1.13	YGR131W	FHN1	-	Protein of unknown function; induced by ketoconazole; promoter region contains sterol regulatory element motif, which has been identified as a Upc2p-binding site; overexpression complements function of Nce102p in NCE102 deletion strain	other	molecular_function	membrane	ORF|Uncharacterized
FIG1	1.03::1.03	1.01	1.03::1.09	0.95	1.03::1.06	0.98	1.03::0.98	1.05	YBR040W	FIG1	-	Integral membrane protein required for efficient mating; may participate in or regulate the low affinity Ca2+ influx system, which affects intracellular signaling and cell-cell fusion during mating	cell morphogenesis, conjugation, response to chemical stimulus	molecular_function	cell wall, membrane, site of polarized growth	ORF|Verified
FIG2	0.61::0.93	0.66	0.61::0.93	0.66	n/a	n/a	0.61::1.02	0.6	YCR089W	FIG2	-	Cell wall adhesin, expressed specifically during mating; may be involved in maintenance of cell wall integrity during mating	cell morphogenesis, conjugation, response to chemical stimulus	molecular_function	cell wall	ORF|Verified
FIG4	0.95::0.90	1.06	0.95::1.04	0.92	0.95::1.01	0.95	0.95::0.91	1.05	YNL325C	FIG4	-	Phosphatidylinositol 3,5-bisphosphate (PtdIns[3,5]P) phosphatase; required for efficient mating and response to osmotic shock; physically associates with and regulated by Vac14p; contains a SAC1-like domain	lipid metabolic process	phosphatase activity	membrane, vacuole, cytoplasm	ORF|Verified
FIN1	0.90::0.95	0.96	0.90::0.93	0.98	0.90::0.78	1.15	0.90::0.91	1	YDR130C	FIN1	-	Spindle pole body-related intermediate filament protein; forms cell cycle-specific filaments between spindle pole bodies in mother and daughter cells; localization cell-cycle dependent; involved in Glc7p localization and regulation	mitotic cell cycle, organelle fission, cytoskeleton organization, regulation of organelle organization, chromosome segregation, regulation of cell cycle	cytoskeletal protein binding, structural molecule activity	nucleus, cytoskeleton, microtubule organizing center, chromosome, cytoplasm	ORF|Verified
FIR1	0.93::0.98	0.95	0.93::0.99	0.93	0.93::0.96	0.97	0.93::0.92	1.01	YER032W	FIR1	PIP1	Protein involved in 3' mRNA processing, interacts with Ref2p; potential Cdc28p substrate	mRNA processing	molecular_function	cellular bud, site of polarized growth	ORF|Verified
FIS1	0.92::0.93	0.99	0.92::0.92	1	0.92::0.78	1.19	0.92::0.97	0.95	YIL065C	FIS1	MDV2	Protein involved in mitochondrial membrane fission and peroxisome abundance; required for localization of Dnm1p and Mdv1p during mitochondrial division; mediates ethanol-induced apoptosis and ethanol-induced mitochondrial fragmentation	organelle fission, mitochondrion organization, peroxisome organization	molecular_function	peroxisome, mitochondrion, membrane, mitochondrial envelope, cytoplasm	ORF|Verified
FIT1	0.92::0.94	0.99	0.92::0.97	0.95	0.92::0.97	0.95	0.92::1.04	0.89	YDR534C	FIT1	-	Mannoprotein that is incorporated into the cell wall via a glycosylphosphatidylinositol (GPI) anchor, involved in the retention of siderophore-iron in the cell wall	cellular ion homeostasis, ion transport	molecular_function	cell wall	ORF|Verified
FIT2	0.98::0.89	1.09	0.98::0.98	0.99	0.98::0.89	1.1	0.98::1.01	0.97	YOR382W	FIT2	-	Mannoprotein that is incorporated into the cell wall via a glycosylphosphatidylinositol (GPI) anchor, involved in the retention of siderophore-iron in the cell wall	cellular ion homeostasis, ion transport	molecular_function	cell wall	ORF|Verified
FIT3	0.74::1.03	0.72	0.74::0.97	0.76	0.74::0.95	0.78	0.74::0.90	0.82	YOR383C	FIT3	-	Mannoprotein that is incorporated into the cell wall via a glycosylphosphatidylinositol (GPI) anchor, involved in the retention of siderophore-iron in the cell wall	cellular ion homeostasis, ion transport	molecular_function	cell wall	ORF|Verified
FKH1	0.83::0.96	0.87	0.83::0.89	0.94	0.83::0.95	0.88	0.83::0.80	1.05	YIL131C	FKH1	-	Forkhead family transcription factor with a minor role in the expression of G2/M phase genes; negatively regulates transcriptional elongation; positive role in chromatin silencing at HML and HMR; regulates donor preference during switching	mitotic cell cycle, chromatin organization, response to chemical stimulus, pseudohyphal growth, transcription termination, DNA-dependent, transcription elongation, DNA-dependent, mRNA processing, transcription from RNA polymerase II promoter, regulation of cell cycle	DNA binding	nucleus	ORF|Verified
FKH2	0.96::1.05	0.92	0.96::1.07	0.9	0.96::0.83	1.16	0.96::0.88	1.1	YNL068C	FKH2	-	Forkhead family transcription factor with a major role in the expression of G2/M phase genes; positively regulates transcriptional elongation; negative role in chromatin silencing at HML and HMR; substrate of the Cdc28p/Clb5p kinase	mitotic cell cycle, chromatin organization, pseudohyphal growth, transcription elongation, DNA-dependent, transcription from RNA polymerase II promoter, regulation of cell cycle	DNA binding	nucleus	ORF|Verified
FKS1	0.81::0.72	1.13	0.81::0.80	1.01	0.81::0.61	1.33	0.81::0.87	0.94	YLR342W	FKS1	PBR1|GSC1|ETG1|CWH53|CND1	Catalytic subunit of 1,3-beta-D-glucan synthase, functionally redundant with alternate catalytic subunit Gsc2p; binds to regulatory subunit Rho1p; involved in cell wall synthesis and maintenance; localizes to sites of cell wall remodeling	carbohydrate metabolic process, regulation of transport, membrane invagination, endocytosis	transferase activity, transferring glycosyl groups	cell cortex, membrane fraction, cytoskeleton, mitochondrion, membrane, cytoplasm, plasma membrane	ORF|Verified
FKS3	0.91::1.00	0.92	0.91::0.88	1.04	0.91::0.90	1.01	0.91::1.04	0.88	YMR306W	FKS3	-	Protein involved in spore wall assembly, has similarity to 1,3-beta-D-glucan synthase catalytic subunits Fks1p and Gsc2p; the authentic, non-tagged protein is detected in highly purified mitochondria in high-throughput studies	sporulation, cell wall organization or biogenesis	transferase activity, transferring glycosyl groups	membrane, mitochondrion, cytoplasm	ORF|Verified
FLC1	0.92::0.85	1.09	0.92::0.85	1.09	0.92::0.68	1.36	0.92::0.93	0.99	YPL221W	FLC1	BOP1|HUF1	Putative FAD transporter; required for uptake of FAD into endoplasmic reticulum; involved in cell wall maintenance	nucleobase-containing compound transport, protein folding, cell wall organization or biogenesis	transmembrane transporter activity	vacuole, cellular bud, membrane, site of polarized growth, endoplasmic reticulum, cytoplasm	ORF|Verified
FLC2	1.02::1.03	0.99	1.02::0.89	1.15	1.02::1.03	0.99	1.02::0.82	1.24	YAL053W	FLC2	HUF2	Putative FAD transporter; required for uptake of FAD into endoplasmic reticulum; involved in cell wall maintenance	protein folding, transmembrane transport, cell wall organization or biogenesis, nucleobase-containing compound transport	transmembrane transporter activity	membrane, endoplasmic reticulum, cytoplasm	ORF|Verified
FLC3	0.92::0.89	1.04	0.92::0.92	1.01	0.92::0.94	0.98	0.92::0.88	1.05	YGL139W	FLC3	HUF3	Putative FAD transporter, similar to Flc1p and Flc2p; localized to the ER	transmembrane transport, nucleobase-containing compound transport	transmembrane transporter activity	membrane, mitochondrion, endoplasmic reticulum, cytoplasm	ORF|Verified
FLD1	0.80::0.87	0.92	0.80::0.91	0.87	0.80::0.72	1.12	0.80::0.64	1.25	YLR404W	FLD1	seipin|SEI1	Seipin protein involved in lipid droplet morphology, number, and size; proposed to be involved in lipid metabolism; related to the human BSCL2 which is associated with lipodystrophy	other	molecular_function	membrane, cell cortex, endoplasmic reticulum, cytoplasm	ORF|Uncharacterized
FLO1	0.93::1.01	0.92	0.93::1.10	0.84	0.93::1.09	0.85	0.93::0.91	1.02	YAR050W	FLO1	FLO4|FLO2	Lectin-like protein involved in flocculation, cell wall protein that binds to mannose chains on the surface of other cells, confers floc-forming ability that is chymotrypsin sensitive and heat resistant; similar to Flo5p	other	other	cell wall	ORF|Verified
FLO10	0.92::0.91	1.01	0.92::0.89	1.04	0.92::0.90	1.02	0.92::0.84	1.09	YKR102W	FLO10	-	Lectin-like protein with similarity to Flo1p, thought to be involved in flocculation	other	other	cell wall	ORF|Verified
FLO8	0.97::0.86	1.12	0.97::0.92	1.05	0.97::1.00	0.97	0.97::0.90	1.08	YER109C	FLO8	STA10|YER108C|PHD5	Transcription factor required for flocculation, diploid filamentous growth, and haploid invasive growth; genome reference strain S288C and most laboratory strains have a mutation in this gene	carbohydrate metabolic process, invasive growth in response to glucose limitation, pseudohyphal growth, transcription from RNA polymerase II promoter	nucleic acid binding transcription factor activity, DNA binding	nucleus, cytoplasm	ORF|Verified
FLO8	1.01::0.98	1.03	1.01::1.11	0.92	1.01::1.02	0.99	1.01::1.04	0.97	YER109C	FLO8	STA10|YER108C|PHD5	Transcription factor required for flocculation, diploid filamentous growth, and haploid invasive growth; genome reference strain S288C and most laboratory strains have a mutation in this gene	carbohydrate metabolic process, invasive growth in response to glucose limitation, pseudohyphal growth, transcription from RNA polymerase II promoter	nucleic acid binding transcription factor activity, DNA binding	nucleus, cytoplasm	ORF|Verified
FLR1	1.00::1.03	0.97	1.00::0.83	1.2	1.00::1.11	0.9	1.00::0.91	1.09	YBR008C	FLR1	-	Plasma membrane multidrug transporter of the major facilitator superfamily, involved in efflux of fluconazole, diazaborine, benomyl, methotrexate, and other drugs; expression induced in cells treated with the mycotoxin patulin	transmembrane transport, response to chemical stimulus	transmembrane transporter activity	membrane, plasma membrane	ORF|Verified
FLX1	1.10::1.02	1.08	1.10::1.08	1.02	1.10::0.93	1.18	1.10::0.99	1.12	YIL134W	FLX1	-	Protein required for transport of flavin adenine dinucleotide (FAD), a synthesis product of riboflavin, across the mitochondrial membrane	nucleobase-containing compound transport	transmembrane transporter activity	membrane, mitochondrion, cytoplasm	ORF|Verified
FMC1	1.02::1.01	1.01	1.02::1.10	0.92	1.02::0.79	1.29	1.02::1.07	0.95	YIL098C	FMC1	-	Mitochondrial matrix protein, required for assembly or stability at high temperature of the F1 sector of mitochondrial F1F0 ATP synthase; null mutant temperature sensitive growth on glycerol is suppressed by multicopy expression of Odc1p	mitochondrion organization, protein complex biogenesis	molecular_function	mitochondrion, cytoplasm	ORF|Verified
FMO1	0.99::0.94	1.06	0.99::0.98	1	0.99::0.93	1.06	0.99::0.97	1.01	YHR176W	FMO1	-	Flavin-containing monooxygenase, localized to the cytoplasmic face of the ER membrane; catalyzes oxidation of biological thiols to maintain the ER redox buffer ratio for correct folding of disulfide-bonded proteins	protein folding	oxidoreductase activity	membrane, endomembrane system, endoplasmic reticulum, cytoplasm	ORF|Verified
FMP10	1.16::1.09	1.07	1.16::1.07	1.09	1.16::1.00	1.16	1.16::1.03	1.13	YER182W	FMP10	-	Putative protein of unknown function; the authentic, non-tagged protein is detected in highly purified mitochondria in high-throughput studies	biological_process	molecular_function	mitochondrion, cytoplasm	ORF|Uncharacterized
FMP16	0.94::1.03	0.92	0.94::0.78	1.22	0.94::0.99	0.96	0.94::1.01	0.93	YDR070C	FMP16	-	Putative protein of unknown function; proposed to be involved in responding to conditions of stress; the authentic, non-tagged protein is detected in highly purified mitochondria in high-throughput studies	biological_process	molecular_function	mitochondrion, cytoplasm	ORF|Uncharacterized
FMP21	0.99::0.96	1.04	0.99::1.00	0.99	0.99::0.90	1.1	0.99::1.03	0.96	YBR269C	FMP21	-	Putative protein of unknown function; the authentic, non-tagged protein is detected in highly purified mitochondria in high-throughput studies	biological_process	molecular_function	mitochondrion, cytoplasm	ORF|Uncharacterized
FMP23	1.03::1.00	1.03	1.03::1.09	0.95	1.03::1.02	1.01	1.03::1.09	0.95	YBR047W	FMP23	-	Putative protein of unknown function; proposed to be involved in iron or copper homeostasis; the authentic, non-tagged protein is detected in highly purified mitochondria in high-throughput studies	biological_process	molecular_function	mitochondrion, cytoplasm	ORF|Uncharacterized
FMP25	0.79::0.75	1.06	0.79::0.85	0.93	0.79::0.81	0.98	0.79::0.85	0.94	YLR077W	FMP25	BCA1	Mitochondrial inner membrane protein required for an early step in assembly of respiratory complex III (cytochrome bc1 complex); mRNA is targeted to mitochondria	mitochondrion organization, protein complex biogenesis	molecular_function	membrane, mitochondrial envelope, mitochondrion, cytoplasm	ORF|Uncharacterized
FMP27	1.09::1.03	1.06	1.09::0.97	1.13	1.09::0.98	1.11	1.09::0.81	1.35	YLR454W	FMP27	-	Putative protein of unknown function; the authentic, non-tagged protein is detected in highly purified mitochondria in high-throughput studies	biological_process	molecular_function	mitochondrion, cytoplasm	ORF|Uncharacterized
[truncated: 3,739 more rows]

## Sheet: Table S2
Table S2: Results of the validation yeast screen for RAS1.
	RAS1 second SPA screen
gene	Normalized Growth Ratio (Comparer::Exp)	Growth Ratio (Comparer / Exp)
PDX3	0.39::0.22	1.79
CYS4	1.08::0.96	1.13
DFG5	0.77::0.70	1.11
FUR4	0.34::0.31	1.07
NSR1	0.79::0.76	1.05
RNY1	0.75::0.74	1.02
YJL022W	0.82::0.85	0.97
[truncated: 7 more rows]

[truncated: 7 more sheets: Table S3, Table S4, Table S5, Table S6, Table S7, Table S8, Table S9]
